# Supplementary material for: Microinjection induces changes in the transcriptome of bovine oocytes
Source: Sci Rep. 2020 Jul 8;10:11211. doi: 10.1038/s41598-020-67603-4 (PMC7343835; doi:10.1038/s41598-020-67603-4)
Supplement: Supplementary file 2 [file 41598_2020_67603_MOESM2_ESM.xlsx]

## Sheet: RNA-seq raw data
ensembl_id	gene_name	non-injection 1	non-injection 2	non-injection 3	non-injection 4	non-injection 5	non-injection 6	non-injection 7	non-injection 8	non-injection 9	non-injection 10	non-injection 11	non-injection 12	Scrambled siRNA1	Scrambled siRNA2	Scrambled siRNA3	Scrambled siRNA4	Scrambled siRNA5	Scrambled siRNA6	Scrambled siRNA7	Scrambled siRNA8	Scrambled siRNA9	Scrambled siRNA10	Scrambled siRNA11	Scrambled siRNA12
ENSBTAG00000000152	RANBP2	110.926	97.7641	117.876	114.298	116.315	100.826	150.834	169.607	89.1496	109.997	162.138	104.351	89.3974	68.3633	76.416	118.114	91.4193	66.5294	70.9323	53.8594	56.9239	59.0363	51.9702	30.8858
ENSBTAG00000000425	RPL17	26.0162	20.3196	61.2043	12.006	58.0422	60.4055	39.6502	45.5321	46.9519	64.7411	36.772	68.5994	42.2937	61.5118	57.2836	39.2641	81.2313	86.1503	98.3361	70.9205	62.9315	95.461	76.8132	120.024
ENSBTAG00000000941	PLEKHB2	352.3	299.189	288.91	381.07	355.461	304.756	356.061	403.894	269.874	304.371	399.563	251.212	288.518	254.654	206.058	248.079	341.698	259.872	225.28	277.661	204.976	223.52	239.816	260.575
ENSBTAG00000001329	CLPTM1L	140.446	146.865	146.275	180.716	167.495	144.751	110.798	188.132	151.531	138.374	117.831	183.962	150.807	157.745	220.517	190.172	183.454	153.044	214.183	176.696	226.274	237.293	252.466	260.575
ENSBTAG00000001485	PPIP5K2	419.211	307.463	336.694	393.265	296.231	267.138	370.654	293.035	269.874	315.909	429.375	246.023	307.591	230.363	273.625	298.938	217.7	224.183	145.08	145.147	195.859	205.171	174.296	213.584
ENSBTAG00000001575	CALM2	150.301	150.963	94.2422	253.381	200.491	165.072	168.036	121.157	164.054	107.163	88.3292	129.964	288.518	226.896	380.281	339.025	248.594	200.434	292.097	240.056	208.016	260.272	169.273	194.046
ENSBTAG00000001822	SNX10	94.5547	77.3486	80.0761	90.1902	87.1497	50.3192	48.1645	93.5848	86.6624	98.6661	73.5894	66.0504	32.887	44.3976	38.1702	57.1468	71.0509	70.4517	40.8667	45.3385	53.9212	54.4883	39.5718	19.2965
ENSBTAG00000002220	SPTLC1	239.328	237.266	231.728	241.255	307.319	260.31	286.276	215.989	239.525	238.254	213.913	214.946	160.273	230.363	162.747	233.58	118.624	200.434	192.023	168.083	226.274	154.806	156.729	170.633
ENSBTAG00000002280	KIF5B	232.713	155.063	336.694	241.255	167.495	141.367	179.518	137.279	169.068	175.37	243.539	158.213	160.273	199.194	66.8475	121.709	135.655	133.34	95.5926	105.119	132.234	95.461	49.4893	112.253
ENSBTAG00000002293	ARL5A	239.328	192.003	241.246	174.671	263.019	141.367	179.518	209.017	216.824	186.777	191.712	238.245	122.44	150.849	186.797	164.911	115.221	129.402	106.571	136.558	177.646	131.958	179.32	186.238
ENSBTAG00000002742	MSH2	153.588	134.576	132.07	144.465	149.196	165.072	90.8316	169.607	111.562	101.498	206.511	127.4	75.254	85.5072	90.7778	82.2199	135.655	125.465	147.836	85.1574	59.9273	36.3076	64.384	73.4538
ENSBTAG00000002808	PSMA3	140.446	249.632	165.231	229.135	167.495	216.009	153.699	243.931	234.476	135.533	184.316	246.023	89.3974	75.2183	215.696	157.702	173.198	168.825	106.571	159.476	68.942	141.094	151.715	92.8413
ENSBTAG00000002866	RPIA	803.786	850.135	811.436	1212.04	1281.79	1054.54	951.699	816.419	1049.28	941.773	1024.36	1134.16	1201.32	1293.04	1588.97	1281.48	1451.27	1310.33	1482.37	1081.78	1229.04	1049.59	1353.99	1289.92
ENSBTAG00000003002	WDR75	308.99	290.919	250.77	259.446	259.334	308.181	248.653	290.691	186.636	198.197	199.111	261.598	165.007	133.624	225.339	179.34	135.655	176.721	203.097	199.695	214.099	173.104	156.729	186.238
ENSBTAG00000003745	WDR48	249.257	171.471	260.298	247.317	200.491	256.897	191.011	234.608	214.305	255.465	228.722	204.607	207.67	195.735	148.332	197.398	197.142	168.825	175.432	148.011	171.581	127.392	176.808	170.633
ENSBTAG00000004275	DKK3	65.1373	171.471	75.3564	102.241	90.7922	104.2	76.5916	169.607	116.549	198.197	221.317	145.363	70.5419	71.7904	71.6311	100.156	98.2155	86.1503	70.9323	96.5598	86.9917	100.019	84.2782	92.8413
ENSBTAG00000004801	PDXDC1	489.835	419.573	351.053	368.88	400.041	311.607	338.575	425.276	448.773	429.023	563.899	434.495	245.673	352.248	215.696	313.502	307.141	220.222	384.638	216.975	345.631	324.768	331.252	288.052
ENSBTAG00000004943	CCNA2	869.568	850.135	974.002	656.969	972.911	697.359	642.527	571.522	665.137	793.326	699.034	535.381	504.203	746.075	458.221	645.146	614.285	592.865	523.499	458.729	654.009	440.504	462.236	637.666
ENSBTAG00000005082	MED21	308.99	369.652	365.422	448.223	388.883	432.059	286.276	278.979	201.718	206.768	362.34	238.245	169.743	237.299	138.728	226.336	203.991	240.035	203.097	159.476	235.414	264.872	282.89	194.046
ENSBTAG00000005119	PSMD1	1737.55	1429.04	1803.17	1812.4	1755.63	1540.91	1628.84	1060.37	1423.18	1326.33	2101.03	1573.37	1585.2	1383.2	1133.74	1281.48	1432.51	1365.59	1230.14	985.822	1107.24	1141.03	1111.06	1102.54
ENSBTAG00000005136	ABI1	55.3462	56.9584	37.6409	30.0262	39.8793	26.8136	36.8135	31.8488	37.0489	53.4553	51.4935	17.741	79.9673	130.181	57.2836	60.726	60.8782	35.1866	43.5965	99.4121	86.9917	81.7933	51.9702	54.0903
ENSBTAG00000005443	MIER1	147.015	130.482	127.338	102.241	163.833	114.326	153.699	121.157	101.595	121.339	95.7018	124.837	127.165	92.3707	81.2021	110.928	94.8169	74.3749	76.4076	76.6131	96.0267	86.348	44.5293	73.4538
ENSBTAG00000005635	TTC39C	107.65	61.0344	127.338	144.465	112.666	114.326	142.243	105.063	126.532	121.339	117.831	101.793	188.697	216.501	148.332	114.521	180.035	192.526	136.816	148.011	183.714	205.171	116.691	182.335
ENSBTAG00000005639		39.0437	61.0344	14.1066	72.1253	47.1418	63.7692	53.8443	47.8146	64.3058	70.3883	66.2223	55.8611	136.618	51.2407	105.15	78.6353	84.6265	54.7686	106.571	116.541	96.0267	63.5855	79.3009	112.253
ENSBTAG00000005869	SENP6	219.492	171.471	207.952	308.023	248.283	270.554	271.791	232.279	211.786	192.486	213.913	243.43	150.807	171.547	225.339	136.095	152.707	180.671	114.811	191.065	177.646	154.806	124.186	151.149
ENSBTAG00000006250	CASC3	358.976	204.335	312.787	411.571	366.593	400.983	429.21	332.979	315.571	405.728	504.035	360.788	326.683	348.75	244.639	284.388	255.469	291.664	311.662	225.625	208.016	297.099	282.89	256.654
ENSBTAG00000006495	GNB2	510.083	290.919	640.523	620.001	685.574	497.899	526.487	418.143	389.638	475.756	533.952	400.208	688.263	702.953	541.379	734.887	575.512	564.509	727.865	394.151	828.789	868.059	692.365	811.39
ENSBTAG00000006579	P4HA3	94.5547	73.2685	42.3512	108.268	98.08	77.2326	93.6818	54.6657	91.6374	90.1754	36.772	94.1235	70.5419	126.74	100.358	118.114	84.6265	145.159	112.064	85.1574	99.0398	154.806	141.696	186.238
ENSBTAG00000006886	FAM117A	107.65	110.026	113.147	126.36	90.7922	73.8655	127.939	105.063	129.029	124.177	117.831	106.909	141.347	181.908	210.877	128.9	162.949	141.219	139.57	182.441	211.057	205.171	131.686	116.138
ENSBTAG00000006970	OLA1	45.5622	110.026	56.4893	84.1671	105.371	104.2	59.5269	79.8298	79.2047	95.8352	80.9584	114.589	32.887	58.0872	71.6311	35.6902	54.1005	78.299	40.8667	82.3086	38.919	86.348	56.9338	34.7508
ENSBTAG00000007220	CASKIN2	124.038	126.389	80.0761	235.195	98.08	137.984	107.943	118.856	99.1045	98.6661	280.613	183.962	117.716	71.7904	95.5674	67.8871	77.837	133.34	73.6696	85.1574	62.9315	77.2396	101.718	77.3294
ENSBTAG00000007303	RAD21	680.041	461.29	490.413	344.519	400.041	321.889	461.543	408.641	446.195	472.83	571.39	450.359	274.226	425.899	225.339	430.549	269.229	275.76	272.567	347.413	284.275	241.887	141.696	327.389
ENSBTAG00000007414	PAPOLG	1361.09	1082.73	1177.93	1683.42	1808.78	1192.78	1415.7	916.235	899.777	1200.85	1740.39	1296.67	997.398	930.86	922.589	1064.96	917.662	941.311	1001.43	905.96	1009.38	891.842	822.84	839.854
ENSBTAG00000007799	MTFR2	269.138	208.448	231.728	198.862	259.334	229.625	225.561	267.282	259.748	192.486	280.613	202.024	179.217	168.096	177.174	172.124	207.417	137.279	172.669	191.065	226.274	191.421	159.236	217.495
ENSBTAG00000007825	MARK2	199.686	175.575	103.692	198.862	204.161	246.663	239.988	118.856	161.548	203.91	191.712	235.654	174.479	303.365	215.696	280.753	262.347	200.434	292.097	318.298	235.414	214.343	303.225	331.328
ENSBTAG00000008024	UCHL3	239.328	319.882	217.459	326.264	325.816	356.221	251.543	399.149	425.591	336.129	399.563	355.544	269.464	237.299	404.603	266.222	231.422	192.526	203.097	225.625	247.611	237.293	287.97	244.896
ENSBTAG00000008385	KLHL36	61.8728	44.7364	56.4893	114.298	98.08	100.826	105.089	107.36	76.72	95.8352	95.7018	104.351	89.3974	137.067	114.738	186.561	132.247	62.6082	167.146	79.4605	159.461	159.379	166.763	209.675
ENSBTAG00000008438	ARFIP1	249.257	245.509	146.275	247.317	200.491	260.31	225.561	257.934	211.786	301.488	310.306	256.404	160.273	164.644	254.296	222.716	166.364	200.434	178.195	234.281	162.49	186.84	169.273	108.369
ENSBTAG00000008753	BRD8	48.8227	36.5935	23.5168	66.1067	43.5101	43.5991	85.1335	15.9106	32.1011	30.9171	29.4139	32.972	94.1142	102.672	100.358	82.2199	91.4193	74.3749	54.5227	56.7012	77.9635	77.2396	34.6167	30.8858
ENSBTAG00000008915	SF3B1	199.686	196.113	226.97	102.241	222.529	161.683	162.299	206.694	176.593	178.221	162.138	199.442	141.347	168.096	129.128	161.306	132.247	113.661	109.317	85.1574	123.172	136.525	76.8132	116.138
ENSBTAG00000009047	YPEL3	425.92	394.594	370.214	448.223	270.393	339.044	315.302	330.625	341.049	443.606	661.435	400.208	259.944	282.467	317.186	291.661	359.009	327.507	264.207	303.768	268.985	200.586	336.357	351.039
ENSBTAG00000009126	YBX2	1009.14	1504.53	1490.53	1427.48	1305.52	1466.09	1926.03	1828.11	1714.56	1845.89	1896.65	1845.61	1201.32	1203.46	1656.37	893.289	1560.53	1493.83	1236.23	1531.89	905.855	925.19	1224.81	1331.86
ENSBTAG00000009372	TTC5	52.084	44.7364	18.8111	72.1253	76.2276	50.3192	70.9005	59.2358	37.0489	64.7411	36.772	68.5994	94.1142	88.9386	81.2021	60.726	94.8169	86.1503	128.559	88.0069	108.084	136.525	69.3538	112.253
ENSBTAG00000009469	SREK1IP1	1111.27	871.534	1113.03	1123.88	1337.21	924.869	1247.36	658.935	644.077	766.27	887.745	1086.19	913.484	927.213	654.46	946.479	674.424	850.385	684.372	648.692	672.954	627.215	498.495	597.54
ENSBTAG00000009560	NUBP1	45.5622	40.6644	47.0627	48.0598	36.2494	63.7692	51.0041	59.2358	66.7874	36.5475	22.0577	76.2499	56.4126	44.3976	129.128	35.6902	71.0509	86.1503	95.5926	105.119	65.9364	100.019	104.212	100.603
ENSBTAG00000009584	PPP6R3	74.9358	241.387	89.519	174.671	204.161	233.031	182.39	234.608	161.548	206.768	88.3292	135.095	94.1142	99.2377	81.2021	67.8871	105.015	129.402	112.064	156.609	102.054	159.379	101.718	27.0217
ENSBTAG00000009761	ACTR2	94.5547	167.367	56.4893	102.241	90.7922	100.826	105.089	139.584	111.562	112.831	88.3292	147.932	65.831	58.0872	76.416	75.0517	74.4436	109.728	76.4076	113.685	59.9273	68.1357	86.7677	50.2205
ENSBTAG00000009805	CFDP2	133.881	77.3486	80.0761	96.2148	65.3137	77.2326	87.9822	52.3814	41.9992	64.7411	73.5894	55.8611	150.807	116.42	114.738	136.095	149.295	129.402	103.825	105.119	96.0267	81.7933	84.2782	120.024
ENSBTAG00000009900		776.186	629.224	855.635	923.566	1034.95	599.012	930.212	394.407	474.594	461.131	601.375	596.93	1407.45	1330.53	644.6	1045.78	932.106	912.323	1151.36	869.287	1328.71	1208.7	689.72	1344.47
ENSBTAG00000009959		55.3462	114.115	47.0627	66.1067	76.2276	77.2326	76.5916	77.5393	76.72	93.0049	95.7018	81.3535	155.539	106.108	105.15	92.9788	105.015	129.402	125.808	79.4605	153.405	122.827	149.209	147.255
ENSBTAG00000010350	USP53	216.189	171.471	241.246	295.869	274.082	182.03	234.215	171.921	166.561	172.52	191.712	194.279	169.743	199.194	143.529	197.398	152.707	141.219	136.816	136.558	147.353	95.461	101.718	120.024
ENSBTAG00000010437	MKLN1	166.742	253.756	160.491	156.543	200.491	205.807	242.876	225.294	196.688	218.208	199.111	189.119	117.716	119.859	153.136	172.124	135.655	160.933	139.57	205.452	153.405	154.806	124.186	158.94
ENSBTAG00000010701	NACA	550.673	637.666	630.802	589.237	527.092	578.03	382.341	590.875	534.237	558.005	683.988	656.15	364.926	432.934	698.89	419.535	484.302	536.203	289.305	467.564	317.983	347.857	464.822	398.446
ENSBTAG00000010735	HIGD2A	1075.96	440.418	747.775	669.304	788.367	662.153	562.066	764.447	694.167	718.329	774.375	846.888	528.319	468.162	443.583	478.371	529.831	528.126	477.964	376.602	584.798	519.624	668.584	641.684
ENSBTAG00000010875	MSX1	1586.4	1661.05	1577.14	1174.22	1361.03	1395.39	1786.38	2055.31	1451.65	1681.98	1422.6	1288.05	1661.89	2090.78	1729.22	2169.18	2318.88	1679.49	2268.99	1422.5	2124.93	1879.4	1754.82	2137.78
ENSBTAG00000011126	STK38	127.318	171.471	136.804	126.36	145.539	236.438	168.036	209.017	156.538	144.058	236.13	202.024	127.165	133.624	119.533	118.114	118.624	176.721	145.08	79.4605	114.117	145.663	136.69	69.5792
ENSBTAG00000011313	CASP8AP2	305.665	183.787	279.368	332.347	318.414	239.845	297.878	229.95	206.751	192.486	258.363	217.532	226.662	175	191.611	255.333	173.198	156.988	125.808	99.4121	138.279	145.663	96.7322	158.94
ENSBTAG00000011488	PRPF8	94.5547	233.146	37.6409	150.504	83.5081	229.625	153.699	213.665	242.051	223.932	228.722	183.962	98.8322	95.8038	109.943	89.3916	101.615	164.878	167.146	116.541	65.9364	90.9039	114.194	96.7217
ENSBTAG00000011677	HIST1H1C	163.452	93.679	117.876	78.1455	112.666	73.8655	113.653	54.6657	91.6374	135.533	29.4139	83.9062	212.416	185.364	186.797	150.496	152.707	97.9345	114.811	162.345	126.192	168.528	91.7487	182.335
ENSBTAG00000011932	PRG4	107.65	105.937	84.7969	96.2148	90.7922	70.4993	90.8316	125.76	109.069	90.1754	58.857	86.4596	65.831	75.2183	47.7245	53.5685	84.6265	78.299	98.3361	51.0184	59.9273	31.7652	59.4166	61.8328
ENSBTAG00000012181	GNA11	101.101	89.5949	94.2422	96.2148	171.157	124.46	105.089	86.7047	94.1258	42.1806	139.976	58.4075	112.993	199.194	133.927	139.694	221.129	109.728	239.167	119.399	162.49	154.806	136.69	209.675
ENSBTAG00000012350	MAT2B	1146.67	905.83	1063.26	1174.22	1132.4	874.774	729.582	878.677	878.217	1005.99	1115.79	1007.66	639.653	778.505	827.822	847.854	724.149	891.65	835.888	811.461	796.822	882.325	734.782	694.015
ENSBTAG00000012447	PPP1CB	389.059	357.196	394.193	320.182	355.461	318.461	347.315	492.116	333.399	353.489	332.595	339.826	255.186	278.988	210.877	317.146	324.408	192.526	306.069	231.395	302.649	223.52	252.466	260.575
ENSBTAG00000012454	SLC35A3	120.759	101.85	56.4893	66.1067	68.9507	73.8655	93.6818	75.2494	99.1045	98.6661	117.831	91.5682	46.9988	64.9371	62.065	71.4689	74.4436	58.6879	59.9898	62.3868	50.9193	54.4883	56.9338	69.5792
ENSBTAG00000012470	SNAPIN	61.8728	134.576	132.07	78.1455	83.5081	80.6006	76.5916	107.36	159.043	115.667	88.3292	63.5021	141.347	106.108	119.533	125.304	142.473	153.044	147.836	159.476	201.936	150.234	191.894	139.47
ENSBTAG00000012758	YIPF5	312.317	311.602	226.97	217.022	233.561	291.065	260.216	295.38	204.234	264.08	295.456	243.43	169.743	216.501	119.533	255.333	200.566	196.48	197.559	165.213	250.662	168.528	237.288	174.533
ENSBTAG00000012826	SLC25A31	94.5547	114.115	84.7969	126.36	105.371	151.521	150.834	185.814	161.548	169.67	117.831	176.23	70.5419	102.672	90.7778	71.4689	91.4193	78.299	145.08	82.3086	80.9722	95.461	109.202	85.0834
ENSBTAG00000013011	PLAA	738.331	591.289	480.769	644.64	441.025	511.801	568.007	690.706	542.042	578.661	556.409	685.889	446.447	461.109	458.221	567.078	536.849	371.425	480.804	414.659	438.252	463.74	390.111	386.581
ENSBTAG00000013060	IQGAP1	866.098	582.871	899.936	911.101	742.592	602.512	908.766	816.419	667.773	682.506	1001.55	639.965	615.394	634.952	546.282	844.074	688.613	499.885	557.774	455.786	487.941	398.755	384.979	541.538
ENSBTAG00000013600	PSMG1	496.581	402.916	500.062	509.433	519.588	484.012	429.21	370.732	346.153	370.875	347.464	339.826	336.237	324.293	215.696	357.284	293.342	299.622	407.19	263.183	250.662	324.768	265.131	394.49
ENSBTAG00000014024	POMP	325.631	377.962	298.457	399.366	388.883	363.098	335.663	406.267	425.591	443.606	466.681	400.208	274.226	327.785	312.341	277.119	221.129	271.787	334.065	361.998	265.929	301.708	372.161	288.052
ENSBTAG00000015000	VCP	133.881	114.115	151.012	132.394	119.965	100.826	145.106	105.063	106.577	104.33	110.452	137.661	174.479	247.709	157.941	150.496	197.142	212.304	117.559	176.696	153.405	141.094	149.209	139.47
ENSBTAG00000015080	PHACTR3	127.318	97.7641	141.539	186.764	163.833	131.22	119.365	102.766	84.1759	112.831	125.211	140.228	269.464	185.364	177.174	143.294	152.707	172.773	169.907	251.613	168.55	136.525	139.192	229.232
ENSBTAG00000015101	HMGB2	489.835	377.962	495.237	423.782	455.957	345.913	544.263	516.106	441.04	391.193	429.375	514.06	615.394	577.946	394.871	600.484	564.957	609.091	620.891	544.416	676.114	500.977	480.349	593.534
ENSBTAG00000015309	CFAP300	101.101	48.8094	56.4893	108.268	83.5081	107.574	56.6852	54.6657	56.8648	78.8642	73.5894	71.1489	42.2937	47.8188	28.6206	103.746	27.0235	31.2731	40.8667	31.1509	65.9364	40.8511	19.7663	27.0217
ENSBTAG00000015339	ENDOV	61.8728	65.1114	117.876	132.394	76.2276	100.826	105.089	137.279	96.6148	98.6661	132.592	112.028	70.5419	64.9371	85.9893	39.2641	77.837	78.299	68.1957	82.3086	68.942	72.6871	76.8132	38.6168
ENSBTAG00000015438	RRBP1	147.015	93.679	136.804	126.36	130.92	131.22	90.8316	116.556	64.3058	84.5184	95.7018	78.8014	56.4126	95.8038	52.5035	82.2199	81.2313	74.3749	57.2559	51.0184	65.9364	68.1357	37.094	88.9619
ENSBTAG00000015612	UTP6	117.481	114.115	108.419	132.394	160.172	124.46	133.658	164.982	149.028	135.533	139.976	176.23	117.716	116.42	109.943	89.3916	88.0224	121.529	92.8499	68.0752	74.9556	154.806	51.9702	77.3294
ENSBTAG00000015979	SEZ6	68.4027	69.1895	80.0761	84.1671	72.5887	77.2326	65.2123	84.4125	101.595	76.0382	36.772	83.9062	131.891	99.2377	105.15	125.304	132.247	86.1503	81.8856	125.115	90.0026	90.9039	141.696	100.603
ENSBTAG00000016174	NCL	160.163	146.865	108.419	126.36	119.965	100.826	147.97	77.5393	131.526	127.015	51.4935	83.9062	255.186	161.194	153.136	277.119	149.295	224.183	120.308	168.083	93.0143	241.887	124.186	190.142
ENSBTAG00000016282	EIF5	852.225	1143.57	998.755	1029.78	1066.06	960.765	808.199	779.266	862.077	914.361	1016.76	871.671	688.263	774.898	807.93	844.074	745.516	751.787	879.986	778.116	758.574	806.366	660.67	742.477
ENSBTAG00000016746	UBE2C	58.6091	65.1114	84.7969	54.0739	90.7922	178.637	70.9005	82.1209	154.034	109.997	58.857	78.8014	94.1142	137.067	71.6311	128.9	135.655	97.9345	275.355	196.818	204.976	200.586	232.234	135.579
ENSBTAG00000017184	ZBTB33	382.368	270.263	298.457	295.869	285.152	339.044	361.896	394.407	307.941	399.912	496.561	342.444	350.576	306.85	297.813	295.299	293.342	275.76	228.056	268.972	253.714	251.077	275.275	248.814
ENSBTAG00000017550	CSNK1G3	345.628	212.562	217.459	332.347	296.231	205.807	274.687	309.462	252.159	275.577	206.511	233.063	174.479	244.238	143.529	208.243	169.78	200.434	244.726	188.19	211.057	163.953	141.696	182.335
ENSBTAG00000018557	YTHDF3	107.65	150.963	136.804	96.2148	174.821	124.46	136.519	171.921	139.023	121.339	132.592	140.228	98.8322	95.8038	114.738	85.8053	81.2313	105.796	76.4076	105.119	150.378	63.5855	59.4166	151.149
ENSBTAG00000018746	FAM117B	399.102	432.077	384.598	399.366	433.565	291.065	361.896	470.579	307.941	376.677	369.781	363.412	226.662	376.755	390.006	269.854	272.671	263.843	264.207	367.837	284.275	168.528	232.234	335.268
ENSBTAG00000019759	IDE	821.065	486.371	524.206	497.178	750.211	480.542	544.263	451.477	469.424	519.744	736.68	586.199	417.635	436.453	424.083	581.915	386.753	387.426	463.772	277.661	425.861	209.756	323.601	438.062
ENSBTAG00000019950	GRPEL2	120.759	114.115	89.519	96.2148	65.3137	87.339	127.939	137.279	101.595	124.177	88.3292	127.4	56.4126	71.7904	66.8475	64.3061	115.221	70.4517	54.5227	59.5436	96.0267	104.578	59.4166	73.4538
ENSBTAG00000020308	EIF4G2	1160.85	1261.55	1013.62	948.515	1218.71	1174.51	1100.13	1584.77	1268.01	1504.36	1476.61	1276.57	820.134	989.346	684.069	1130.35	1128.61	1011.93	1019.31	732.802	720.446	796.894	844.305	774.869
ENSBTAG00000020431	DERL2	382.368	307.463	365.422	295.869	277.771	246.663	292.075	370.732	341.049	429.023	332.595	282.4	231.413	230.363	472.87	193.784	262.347	232.107	192.023	286.357	253.714	131.958	234.761	217.495
ENSBTAG00000020563	DDX59	130.599	110.026	122.606	138.429	123.616	104.2	105.089	107.36	129.029	135.533	125.211	104.351	131.891	175	153.136	161.306	156.12	160.933	158.866	145.147	214.099	297.099	156.729	155.044
ENSBTAG00000020964	STRIP1	229.406	241.387	222.214	229.135	233.561	494.426	185.263	461.023	487.529	359.281	399.563	471.548	571.807	306.85	556.091	208.243	397.171	516.016	629.526	538.486	466.177	849.054	758.721	438.062
ENSBTAG00000021227	ATP5H	32.5283	28.4545	65.9205	42.0471	25.3652	43.5991	70.9005	63.8083	39.5238	33.7319	29.4139	45.6819	117.716	61.5118	95.5674	78.6353	57.4889	86.1503	62.7244	70.9205	102.054	90.9039	34.6167	85.0834
ENSBTAG00000021313	RUNDC3B	299.016	319.882	327.128	314.101	263.019	297.908	358.978	518.509	254.688	347.699	377.224	279.798	198.181	254.654	210.877	219.096	331.321	160.933	189.256	216.975	305.715	255.674	298.137	237.062
ENSBTAG00000021372	SEPT11	91.2829	40.6644	42.3512	66.1067	65.3137	46.9587	99.3842	56.9505	76.72	76.0382	80.9584	76.2499	169.743	137.067	124.33	179.34	105.015	82.2242	92.8499	76.6131	120.153	154.806	54.4517	120.024
ENSBTAG00000021455	CFL1	1178.61	1331.87	1023.54	1338.54	1120.67	1402.81	1320.11	1290.04	1206.62	1213.34	1818.42	1262.24	898.714	1095.99	629.821	874.34	1157.96	1116.36	906.529	1007.42	944.572	982.5	1097.28	982.96
ENSBTAG00000021582	NCAPG	513.461	457.114	442.242	466.57	407.484	407.883	426.275	540.159	410.167	496.263	436.832	381.793	274.226	415.353	351.134	412.197	327.864	355.441	300.478	315.39	287.336	310.928	305.769	182.335
ENSBTAG00000021653	TRIP12	697.159	722.325	596.82	755.826	666.617	757.42	672.471	439.558	453.932	569.804	736.68	680.476	581.484	627.813	516.883	518.961	498.295	625.334	466.609	420.525	394.941	315.54	390.111	370.774
ENSBTAG00000021932	RNASEK	78.2036	85.5118	103.692	120.328	105.371	137.984	90.8316	70.6712	89.1496	98.6661	117.831	106.909	89.3974	71.7904	62.065	64.3061	57.4889	58.6879	95.5926	76.6131	47.9181	59.0363	56.9338	77.3294
ENSBTAG00000024605	DYNLL1	1242.73	1287.88	1343.67	1376.62	1285.74	1451.17	1470.22	1536.33	1918.63	1737.44	1951.54	1758.07	908.56	941.808	1755.3	836.517	961.04	1066.15	882.932	1368.19	1113.8	1078.42	1325.77	925.56
ENSBTAG00000024663	LAD1	476.353	303.326	427.815	527.826	362.882	349.348	394.04	413.391	675.684	443.606	593.876	476.853	312.362	192.277	516.883	157.702	238.288	236.07	370.567	420.525	388.766	306.317	372.161	260.575
ENSBTAG00000025099	RNF145	412.504	353.046	303.233	241.255	270.393	311.607	309.491	418.143	287.62	362.179	436.832	316.295	231.413	261.602	234.986	262.592	241.722	251.934	278.143	214.093	284.275	264.872	207.002	240.979
ENSBTAG00000025313	DYNLL2	1579.07	1540.17	1454.97	1306.85	1246.27	1669.07	1612.55	1939.61	1451.65	1793.18	1755.98	1891.19	1256.4	1588.25	1342.12	1153.49	1621.2	1242.59	1469.93	1342.72	1248.91	1315.55	1108.3	1373.92
ENSBTAG00000025589	CDKAL1	94.5547	81.4297	75.3564	90.1902	116.315	60.4055	76.5916	72.96	61.8249	70.3883	73.5894	43.1386	103.551	133.624	162.747	154.098	98.2155	125.465	76.4076	122.257	83.9816	63.5855	104.212	96.7217
ENSBTAG00000027017	SIX3	496.581	163.265	336.694	277.651	233.561	226.22	139.381	144.197	119.044	183.924	302.88	235.654	202.925	175	119.533	96.5669	135.655	172.773	117.559	145.147	186.749	196.003	109.202	131.689
ENSBTAG00000027446	RSU1	571.015	515.681	821.249	749.636	788.367	732.657	606.697	530.53	482.353	584.569	812.117	637.27	576.645	443.493	404.603	320.79	452.871	507.949	532.058	488.204	544.086	463.74	480.349	629.633
ENSBTAG00000027626	GOLGA7	721.16	536.648	723.346	848.872	1116.77	792.875	799.1	759.512	800.449	850.657	902.894	976.975	547.635	397.795	892.612	504.188	547.383	678.24	609.388	627.76	650.855	726.003	592.34	529.563
ENSBTAG00000030721	UNCX	58.6091	48.8094	80.0761	96.2148	43.5101	77.2326	62.3692	59.2358	86.6624	47.8165	58.857	76.2499	103.551	64.9371	71.6311	89.3916	81.2313	58.6879	98.3361	202.573	96.0267	90.9039	96.7322	155.044
ENSBTAG00000031435	SELENOT	183.204	319.882	212.705	374.974	270.393	263.724	283.378	269.62	244.577	298.607	199.111	295.423	226.662	213.038	225.339	193.784	173.198	271.787	216.956	145.147	214.099	141.094	176.808	166.734
ENSBTAG00000034366	RGS2	2037.56	1769.24	1756.72	1968.09	2207.37	1905.93	1819.48	2132.31	2038.86	1685.23	1453.45	1970.68	2050.06	2682.52	2631.04	1648.41	2037.87	1995.32	2242.29	3173.34	2795.15	2580.77	2080.78	2838.83
ENSBTAG00000037746	SNRNP27	173.324	237.266	184.207	289.795	174.821	192.215	205.394	167.294	231.952	238.254	213.913	165.931	236.165	317.314	215.696	226.336	269.229	299.622	303.273	277.661	220.185	334	344.018	303.775
ENSBTAG00000038866	UBE2I	186.499	241.387	269.83	229.135	211.506	216.009	367.734	316.511	320.662	356.385	332.595	256.404	350.576	303.365	191.611	349.977	317.499	351.447	407.19	426.394	550.341	417.299	431.262	565.514
ENSBTAG00000043561	COX1	1579.07	1248.4	1358.81	1262.56	1561.03	1384.26	1654.94	1767.36	2557.13	1064.41	676.468	1594.06	2515.87	1607.39	1403.53	2756.84	1882.06	1701.22	2149.34	1632.56	2085.81	2759.06	2509.34	2889.8
ENSBTAG00000045721	bta-mir-2892	362.315	448.764	423.008	564.654	504.591	418.239	476.271	382.562	399.897	446.525	191.712	482.16	460.869	482.279	793.024	544.85	550.896	596.92	495.017	675.66	559.729	669.488	634.334	589.528
ENSBTAG00000045914	Histone H3	117.481	105.937	127.338	78.1455	116.315	117.703	96.5326	84.4125	89.1496	121.339	80.9584	114.589	131.891	150.849	85.9893	164.911	128.84	176.721	175.432	76.6131	201.936	191.421	154.222	233.147
ENSBTAG00000046335		101.101	56.9584	108.419	96.2148	90.7922	57.0425	96.5326	61.5218	61.8249	39.3637	58.857	94.1235	155.539	171.547	114.738	154.098	139.064	137.279	117.559	165.213	153.405	127.392	54.4517	127.8
ENSBTAG00000046612	ZNF292	186.499	179.681	217.459	180.716	226.205	114.326	150.834	146.504	101.595	98.6661	73.5894	132.529	141.347	82.0767	85.9893	157.702	94.8169	54.7686	76.4076	85.1574	108.084	59.0363	29.6641	57.9611
ENSBTAG00000047329		133.881	118.205	188.953	210.967	248.283	80.6006	127.939	61.5218	156.538	132.693	117.831	122.274	518.669	126.74	273.625	237.203	303.69	287.687	95.5926	234.281	321.051	361.724	272.738	260.575
ENSBTAG00000047432		170.033	126.389	117.876	66.1067	138.227	117.703	136.519	134.974	141.524	127.015	103.076	127.4	122.44	143.956	177.174	143.294	142.473	168.825	258.638	99.4121	235.414	292.492	176.808	299.843

## Sheet: statistic comparison
Identification of differentially expressed gene
ensembl_id	gene_name	baseMean	log2FoldChange	lfcSE	stat	pvalue	padj
ENSBTAG00000024605		361.496	0.465489	0.098185	4.74094	2.12734e-06	0.00213329
ENSBTAG00000005869	SENP6	54.1883	0.520103	0.109974	4.72935	2.25244e-06	0.00213329
ENSBTAG00000000152		26.1795	0.691585	0.149735	4.61872	3.86116e-06	0.00213329
ENSBTAG00000001575		55.6978	-0.67148	0.139968	-4.79739	1.60748e-06	0.00213329
ENSBTAG00000021582	NCAPG	106.301	0.469005	0.100312	4.67548	2.93265e-06	0.00213329
ENSBTAG00000020308	EIF4G2	295.502	0.465001	0.100582	4.6231	3.78049e-06	0.00213329
ENSBTAG00000001485	PPIP5K2	75.8797	0.537813	0.124692	4.31312	1.60964e-05	0.00397669
ENSBTAG00000046335		29.1633	-0.685171	0.154976	-4.42114	9.81806e-06	0.00397669
ENSBTAG00000007414	PAPOLG	311.621	0.457889	0.104501	4.38168	1.17768e-05	0.00397669
ENSBTAG00000047329		57.5524	-0.761145	0.176857	-4.30373	1.67945e-05	0.00397669
ENSBTAG00000007303	RAD21	103.944	0.584587	0.133133	4.391	1.12828e-05	0.00397669
ENSBTAG00000021455	CFL1	313.12	0.38613	0.0887738	4.34959	1.3639e-05	0.00397669
ENSBTAG00000009372	TTC5	20.7041	-0.670874	0.155466	-4.31524	1.59432e-05	0.00397669
ENSBTAG00000003002	WDR75	60.0409	0.492468	0.113021	4.35731	1.31674e-05	0.00397669
ENSBTAG00000011313	CASP8AP2	57.6981	0.594117	0.139487	4.25929	2.05074e-05	0.00453213
ENSBTAG00000002866	RPIA	317.062	-0.367486	0.0886151	-4.14699	3.36881e-05	0.00613206
ENSBTAG00000009959		27.6704	-0.57439	0.138833	-4.13727	3.51461e-05	0.00613206
ENSBTAG00000012447	PPP1CB	86.3486	0.433469	0.104053	4.16584	3.10212e-05	0.00613206
ENSBTAG00000008915	SF3B1	42.4314	0.533493	0.128928	4.13792	3.50467e-05	0.00613206
ENSBTAG00000045721	bta-mir-2892	139.631	-0.422105	0.102935	-4.1007	4.11901e-05	0.00682726
ENSBTAG00000025099	RNF145	80.6012	0.414874	0.101525	4.08643	4.38066e-05	0.00691518
ENSBTAG00000006886	FAM117A	37.6225	-0.498326	0.122336	-4.07343	4.63259e-05	0.00698048
ENSBTAG00000010735		172.911	0.453717	0.113246	4.00648	6.16308e-05	0.00888287
ENSBTAG00000004801	PDXDC1	98.3616	0.444457	0.113056	3.9313	8.44872e-05	0.0108287
ENSBTAG00000027626	GOLGA7	197.037	0.412779	0.104879	3.93575	8.29363e-05	0.0108287
ENSBTAG00000001822	SNX10	17.4038	0.62447	0.158897	3.93004	8.49312e-05	0.0108287
ENSBTAG00000005639		19.9313	-0.612838	0.156658	-3.91195	9.15521e-05	0.0109408
ENSBTAG00000002280	KIF5B	43.0905	0.615871	0.157524	3.9097	9.24114e-05	0.0109408
ENSBTAG00000021372	SEPT11	25.73	-0.636807	0.16361	-3.89223	9.93272e-05	0.0109757
ENSBTAG00000037746	SNRNP27	66.9894	-0.425211	0.109085	-3.89799	9.69928e-05	0.0109757
ENSBTAG00000005082	MED21	74.4601	0.530135	0.136949	3.87103	0.000108374	0.0115891
ENSBTAG00000013060	IQGAP1	184.227	0.446345	0.117747	3.79072	0.00015021	0.0123112
ENSBTAG00000020563	DDX59	40.2901	-0.481048	0.126062	-3.81597	0.000135647	0.0123112
ENSBTAG00000005635	TTC39C	38.8905	-0.481829	0.12696	-3.79511	0.000147577	0.0123112
ENSBTAG00000010350	USP53	48.9547	0.482509	0.127012	3.79893	0.00014532	0.0123112
ENSBTAG00000046612	ZNF292	32.7995	0.661943	0.174355	3.79653	0.000146738	0.0123112
ENSBTAG00000013011	PLAA	143.429	0.365474	0.095491	3.82732	0.000129548	0.0123112
ENSBTAG00000010437	MKLN1	48.2956	0.419554	0.109514	3.83104	0.0001276	0.0123112
ENSBTAG00000017550	CSNK1G3	62.5142	0.441972	0.116607	3.79027	0.000150486	0.0123112
ENSBTAG00000021227		16.8303	-0.652171	0.17037	-3.82796	0.000129208	0.0123112
ENSBTAG00000012826	SLC25A31	31.4653	0.525123	0.138652	3.78735	0.000152265	0.0123112
ENSBTAG00000002293	ARL5A	48.9947	0.448792	0.118943	3.77316	0.000161193	0.0125031
ENSBTAG00000005136	ABI1	15.109	-0.667038	0.176856	-3.77163	0.000162182	0.0125031
ENSBTAG00000012350	MAT2B	246.423	0.318261	0.0846291	3.76066	0.000169469	0.0127679
ENSBTAG00000015438		24.2918	0.579473	0.154678	3.74633	0.000179444	0.0129317
ENSBTAG00000005443	MIER1	29.2021	0.512422	0.136707	3.74831	0.000178027	0.0129317
ENSBTAG00000009900		244.799	-0.552399	0.148202	-3.72734	0.000193508	0.0130195
ENSBTAG00000018746		92.4468	0.396536	0.106492	3.72364	0.000196373	0.0130195
ENSBTAG00000014024	POMP	94.7693	0.336224	0.0901996	3.72756	0.000193345	0.0130195
ENSBTAG00000012181	GNA11	36.1997	-0.597987	0.160576	-3.72401	0.000196085	0.0130195
ENSBTAG00000019759	IDE	134.386	0.476482	0.12829	3.71411	0.000203921	0.0132549
ENSBTAG00000010701		139.443	0.392503	0.106667	3.67971	0.000233501	0.0148857
ENSBTAG00000015080	PHACTR3	42.6514	-0.475007	0.12943	-3.66998	0.00024257	0.0151721
ENSBTAG00000016746	UBE2C	34.507	-0.645705	0.176488	-3.65864	0.000253558	0.0155656
ENSBTAG00000027446	RSU1	157.72	0.39223	0.107516	3.64809	0.000264196	0.0159238
ENSBTAG00000007220	CASKIN2	31.2844	0.568982	0.156336	3.63947	0.000273198	0.0161601
ENSBTAG00000031435	SELENOT	64.1809	0.420797	0.115759	3.63511	0.000277866	0.0161601
ENSBTAG00000002742	MSH2	31.5434	0.55595	0.153311	3.62629	0.000287517	0.0164331
ENSBTAG00000012470	SNAPIN	34.0055	-0.516316	0.142849	-3.61441	0.000301035	0.0169141
ENSBTAG00000013600	PSMG1	102.354	0.419642	0.116515	3.60162	0.000316241	0.0169611
ENSBTAG00000015612	UTP6	32.422	0.497061	0.137753	3.60836	0.000308141	0.0169611
ENSBTAG00000009805		26.3561	-0.539159	0.149732	-3.60081	0.000317222	0.0169611
ENSBTAG00000002220	SPTLC1	58.7972	0.402071	0.112264	3.58147	0.000341669	0.0179532
ENSBTAG00000021653	TRIP12	155.357	0.408127	0.114075	3.57772	0.000346608	0.0179532
ENSBTAG00000015339	ENDOV	23.5733	0.506276	0.142588	3.55061	0.000384342	0.0196014
ENSBTAG00000009584	PPP6R3	37.498	0.603133	0.170097	3.54582	0.000391389	0.0196584
ENSBTAG00000000941	PLEKHB2	80.4737	0.359595	0.101594	3.53952	0.000400855	0.0198333
ENSBTAG00000021313	RUNDC3B	78.592	0.422867	0.120552	3.50775	0.000451911	0.0220307
ENSBTAG00000002808	PSMA3	45.426	0.51316	0.146585	3.50076	0.000463936	0.0222891
ENSBTAG00000005119	PSMD1	392.947	0.348903	0.100135	3.48434	0.000493359	0.022928
ENSBTAG00000016282	EIF5	236.974	0.278879	0.0800953	3.48184	0.000497984	0.022928
ENSBTAG00000008385	KLHL36	31.3617	-0.554699	0.158981	-3.48909	0.000484664	0.022928
ENSBTAG00000015309		16.2075	0.632208	0.182273	3.46846	0.000523441	0.02377
ENSBTAG00000009047	YPEL3	95.3791	0.36968	0.106836	3.46027	0.000539634	0.0239035
ENSBTAG00000024663	LAD1	105.771	0.476933	0.13811	3.45328	0.000553805	0.0239035
ENSBTAG00000011677	HIST1H1C	34.1718	-0.536327	0.155738	-3.44377	0.000573658	0.0239035
ENSBTAG00000015000	VCP	39.8282	-0.420282	0.122094	-3.44227	0.000576856	0.0239035
ENSBTAG00000045914		36.0247	-0.505529	0.146627	-3.44771	0.000565358	0.0239035
ENSBTAG00000003745	WDR48	55.1852	0.359153	0.104137	3.44886	0.000562959	0.0239035
ENSBTAG00000008753	BRD8	15.6941	-0.63837	0.184807	-3.45425	0.000551815	0.0239035
ENSBTAG00000019950		24.932	0.489168	0.142674	3.42857	0.000606777	0.0242345
ENSBTAG00000008438	ARFIP1	58.6611	0.381436	0.111186	3.4306	0.000602253	0.0242345
ENSBTAG00000009560	NUBP1	18.1535	-0.566387	0.165192	-3.42866	0.000606559	0.0242345
ENSBTAG00000038866	UBE2I	91.6536	-0.45436	0.132731	-3.42317	0.000618963	0.024427
ENSBTAG00000020431	DERL2	78.6143	0.406695	0.119182	3.41238	0.000643987	0.0251155
ENSBTAG00000034366	RGS2	592.283	-0.308622	0.0911295	-3.38663	0.000707568	0.0272147
ENSBTAG00000027017	SIX3	53.5983	0.565861	0.167214	3.38406	0.000714231	0.0272147
ENSBTAG00000012758	YIPF5	63.4763	0.386435	0.114593	3.37224	0.000745595	0.027685
ENSBTAG00000012454	SLC35A3	20.6187	0.478741	0.141995	3.37153	0.000747523	0.027685
ENSBTAG00000021932	RNASEK	23.2354	0.477034	0.141552	3.37002	0.000751629	0.027685
ENSBTAG00000015979	SEZ6	25.334	-0.451559	0.134351	-3.36105	0.000776481	0.0282861
ENSBTAG00000009761	ACTR2	25.5522	0.482221	0.143705	3.35564	0.00079182	0.0285313
ENSBTAG00000007799	MTFR2	57.8526	0.348984	0.104531	3.33856	0.000842145	0.0300184
ENSBTAG00000006250	CASC3	89.2958	0.366302	0.109855	3.33441	0.000854819	0.030146
ENSBTAG00000009126	YBX2	394.716	0.335938	0.101055	3.32431	0.000886383	0.0309301
ENSBTAG00000007825	MARK2	62.1973	-0.417964	0.125859	-3.32089	0.000897314	0.0309854
ENSBTAG00000016174		40.728	-0.522214	0.157459	-3.3165	0.000911518	0.0311514
ENSBTAG00000004943	CCNA2	180.85	0.379766	0.114817	3.30757	0.000941092	0.0318339
ENSBTAG00000043561	COX1	504.502	-0.479171	0.145063	-3.3032	0.000955868	0.0320071
ENSBTAG00000017184	ZBTB33	86.5117	0.308871	0.0936003	3.2999	0.000967208	0.032063
ENSBTAG00000011932	PRG4	21.6718	0.482379	0.14678	3.2864	0.00101478	0.033307
ENSBTAG00000006970	OLA1	19.32	0.523023	0.160169	3.26545	0.00109289	0.0355191
ENSBTAG00000025313	DYNLL2	406.235	0.257458	0.0790331	3.2576	0.00112359	0.0361621
ENSBTAG00000009469	SREK1IP1	236.416	0.403515	0.125349	3.21913	0.00128579	0.0404592
ENSBTAG00000011488	PRPF8	38.7895	0.547311	0.170093	3.21771	0.00129219	0.0404592
ENSBTAG00000000425		16.4464	-0.553404	0.172005	-3.21737	0.00129372	0.0404592
ENSBTAG00000011126	STK38	40.7096	0.430222	0.134519	3.19824	0.00138271	0.042838
ENSBTAG00000047432		43.5053	-0.491776	0.153941	-3.19458	0.00140036	0.0429067
ENSBTAG00000008024	UCHL3	80.4237	0.36191	0.113365	3.19243	0.00141081	0.0429067
ENSBTAG00000010875	MSX1	480.971	-0.313258	0.0983425	-3.18538	0.00144566	0.0435669
ENSBTAG00000030721	UNCX	22.9497	-0.512706	0.161565	-3.17338	0.00150677	0.0449995
ENSBTAG00000020964	STRIP1	117.864	-0.522902	0.165417	-3.16111	0.00157171	0.0465198
ENSBTAG00000018557	YTHDF3	32.3512	0.432957	0.137312	3.15309	0.00161551	0.0469774
ENSBTAG00000004275	DKK3	29.3936	0.486355	0.154215	3.15375	0.00161188	0.0469774
ENSBTAG00000025589	CDKAL1	25.6683	-0.461957	0.147176	-3.1388	0.00169641	0.0481321
ENSBTAG00000006579	P4HA3	27.3458	-0.474383	0.150995	-3.14172	0.00167959	0.0481321
ENSBTAG00000006495	GNB2	163.297	-0.406253	0.129446	-3.13839	0.00169878	0.0481321
ENSBTAG00000001329	CLPTM1L	48.7434	-0.373945	0.119581	-3.12711	0.00176533	0.0491771
ENSBTAG00000015101	HMGB2	140.637	-0.299105	0.0956362	-3.12753	0.00176282	0.0491771
ENSBTAG00000047322		305.101	-0.387389	0.12405	-3.12286	0.00179105	0.0494778
ENSBTAG00000014460		281.013	0.335546	0.107691	3.11581	0.00183437	0.0502558
ENSBTAG00000030801	MNAT1	51.2154	-0.394873	0.127044	-3.10816	0.00188257	0.0511535
ENSBTAG00000010091	ARL6	60.535	0.436292	0.141118	3.09169	0.00199022	0.0536389
ENSBTAG00000016764	UBA1	143.897	0.304151	0.0984722	3.0887	0.00201035	0.0537445
ENSBTAG00000017540	FAM13C	18.7784	0.473163	0.153465	3.0832	0.00204788	0.0538787
ENSBTAG00000006556	COPB1	71.5292	0.381496	0.123705	3.08393	0.00204288	0.0538787
ENSBTAG00000018423	DDX5	62.771	0.392569	0.127571	3.07727	0.00208909	0.0545301
ENSBTAG00000002716	NOL10	40.6486	-0.336604	0.10974	-3.06729	0.00216007	0.0559425
ENSBTAG00000021016		48.222	-0.42801	0.140165	-3.05362	0.00226102	0.0581029
ENSBTAG00000015778	SASS6	41.3739	0.436884	0.143535	3.04376	0.00233645	0.0595795
ENSBTAG00000018131	ATF1	25.0637	0.433325	0.142502	3.04083	0.00235927	0.0597021
ENSBTAG00000000099	CERS2	84.5282	-0.332277	0.109371	-3.03808	0.00238095	0.0597942
ENSBTAG00000014501	FERMT2	451.801	0.334979	0.110702	3.02596	0.00247843	0.0608298
ENSBTAG00000014440	PSMA4	35.7249	-0.40859	0.135048	-3.02551	0.00248215	0.0608298
ENSBTAG00000006995	SPTBN1	137.911	0.341746	0.113016	3.02388	0.00249558	0.0608298
ENSBTAG00000000502		59.0425	0.522714	0.172788	3.02517	0.00248496	0.0608298
ENSBTAG00000005191		156.608	0.310342	0.102917	3.01546	0.00256593	0.0617696
ENSBTAG00000002733	DBX1	196.082	0.402452	0.133589	3.01262	0.00259004	0.0617696
ENSBTAG00000043564	ATP8	236.215	-0.527444	0.175047	-3.01317	0.00258537	0.0617696
ENSBTAG00000015105	HERPUD2	78.4392	0.342382	0.113853	3.00722	0.00263647	0.0624278
ENSBTAG00000014900	CNOT3	36.5493	-0.409692	0.136842	-2.99391	0.00275424	0.0647538
ENSBTAG00000015369	MLLT11	137.346	0.326805	0.10962	2.98126	0.00287064	0.06672
ENSBTAG00000021965	SUB1	93.5677	0.284025	0.0953406	2.97905	0.0028914	0.06672
ENSBTAG00000014926	SNAPC2	100.596	0.319022	0.107114	2.97833	0.00289824	0.06672
ENSBTAG00000011559		205.545	-0.288118	0.0969107	-2.97303	0.0029488	0.0669539
ENSBTAG00000008498	ALYREF	16.0434	-0.533167	0.179241	-2.97458	0.00293389	0.0669539
ENSBTAG00000010611	OCIAD1	64.4145	0.339326	0.114236	2.97041	0.00297406	0.067068
ENSBTAG00000003587	ELL	49.3817	-0.412083	0.139707	-2.94962	0.0031816	0.0712636
ENSBTAG00000014611	SORL1	81.9935	0.310949	0.105954	2.93477	0.00333798	0.0736048
ENSBTAG00000014669	NDUFA12	19.1145	0.440525	0.150224	2.93246	0.00336285	0.0736048
ENSBTAG00000003557	CCDC117	16.9463	0.488761	0.166736	2.93135	0.00337494	0.0736048
ENSBTAG00000018408	SNX14	22.7895	0.487241	0.166217	2.93136	0.00337478	0.0736048
ENSBTAG00000021879	VCL	38.4276	0.369718	0.126368	2.92572	0.00343657	0.0741722
ENSBTAG00000022160	NAP1L4	27.8213	-0.394555	0.134895	-2.9249	0.00344571	0.0741722
ENSBTAG00000008837	Csnk2b-Ly6g5b	215.268	0.31382	0.108015	2.90533	0.00366866	0.0784619
ENSBTAG00000013952	HNRNPD	270.116	0.326812	0.112799	2.89729	0.003764	0.0799851
ENSBTAG00000014691	ARFGEF1	18.7669	0.451294	0.155964	2.89359	0.0038087	0.0804193
ENSBTAG00000006611	NUP93	57.1157	-0.3273	0.113393	-2.88642	0.00389649	0.0817523
ENSBTAG00000009749	USP2	38.1036	-0.441551	0.153318	-2.87996	0.00397729	0.0829227
ENSBTAG00000004333	COPA	38.8051	0.351548	0.122623	2.8669	0.0041451	0.0847127
ENSBTAG00000009704	CECR2	34.1119	-0.392074	0.137109	-2.85958	0.00424202	0.0847127
ENSBTAG00000004817		15.6928	-0.487796	0.170517	-2.86069	0.00422722	0.0847127
ENSBTAG00000043558	ND1	1037.5	-0.446142	0.155752	-2.86445	0.00417734	0.0847127
ENSBTAG00000000281	MND1	36.184	0.343744	0.120104	2.86205	0.00420911	0.0847127
ENSBTAG00000005127	PSMA7	416.027	0.406209	0.14188	2.86304	0.00419598	0.0847127
ENSBTAG00000011172	ALMS1	57.0683	0.4542	0.15857	2.86435	0.00417872	0.0847127
ENSBTAG00000032733	RIIAD1	32.3398	-0.416075	0.146426	-2.84153	0.00448973	0.0862038
ENSBTAG00000016751	MYO6	57.3713	0.386811	0.13594	2.84545	0.00443486	0.0862038
ENSBTAG00000003702	ANGEL2	56.5038	0.350563	0.123342	2.8422	0.00448027	0.0862038
ENSBTAG00000014316	HNRNPH3	63.1499	0.361608	0.127369	2.83906	0.00452472	0.0862038
ENSBTAG00000017462	ATF4	78.8378	0.344519	0.121039	2.84634	0.00442245	0.0862038
ENSBTAG00000007430	MYBBP1A	55.2055	-0.377141	0.132814	-2.83961	0.00451689	0.0862038
ENSBTAG00000016981	FBXO4	22.1435	-0.429466	0.15071	-2.84962	0.00437716	0.0862038
ENSBTAG00000009939	CAND1	29.8865	0.455153	0.160153	2.84198	0.00448342	0.0862038
ENSBTAG00000008737	DR1	60.3073	0.322839	0.113892	2.8346	0.00458833	0.0865225
ENSBTAG00000017082	POR	105.71	0.300089	0.105948	2.83242	0.00461975	0.0865225
ENSBTAG00000012928	PPP4C	38.0146	-0.501824	0.177127	-2.83312	0.00460956	0.0865225
ENSBTAG00000005795	DHX32	26.5629	-0.39595	0.140491	-2.81833	0.00482737	0.089903
ENSBTAG00000019145	MOS	143.541	-0.358612	0.127529	-2.81201	0.00492327	0.0911768
ENSBTAG00000015225	NUP58	48.0815	0.392283	0.139829	2.80545	0.00502457	0.091519
ENSBTAG00000001812	H1FOO	226.396	-0.338475	0.120586	-2.80691	0.00500194	0.091519
ENSBTAG00000014588	RSL1D1	209.153	0.314473	0.111957	2.80888	0.00497135	0.091519
ENSBTAG00000022450	THAP9	555.596	0.279936	0.0999473	2.80084	0.00509701	0.0922288
ENSBTAG00000024176		21.3627	-0.555692	0.198501	-2.79944	0.00511919	0.0922288
ENSBTAG00000005427	NRDE2	19.0334	-0.481378	0.172123	-2.79671	0.00516251	0.0925065
ENSBTAG00000014435	TCF19	16.3503	-0.537489	0.192966	-2.78541	0.00534605	0.092664
ENSBTAG00000047206	HIST1H1E	33.0808	-0.478642	0.171828	-2.78559	0.00534305	0.092664
ENSBTAG00000001258	TMEM50B	48.6141	0.332548	0.119365	2.78598	0.00533657	0.092664
ENSBTAG00000019138	KIF3C	71.1999	-0.335703	0.120334	-2.78976	0.00527477	0.092664
ENSBTAG00000019463	SLC25A39	18.7399	0.505506	0.181325	2.78785	0.00530593	0.092664
ENSBTAG00000009552	ATP2B1	48.7098	0.419688	0.150219	2.79385	0.00520851	0.092664
ENSBTAG00000011198	PPP1CC	37.6992	0.360089	0.129414	2.78246	0.00539492	0.092664
ENSBTAG00000007237	BUB1B	62.3483	0.346988	0.124689	2.78282	0.00538884	0.092664
ENSBTAG00000002331	DLGAP5	257.991	0.294215	0.105821	2.7803	0.00543086	0.0928006
ENSBTAG00000004316	BOD1L1	56.0739	0.49054	0.176548	2.7785	0.005461	0.092837
ENSBTAG00000015280	KIF2C	72.2583	-0.342976	0.123809	-2.7702	0.00560223	0.0947519
ENSBTAG00000023814	ECT2	44.3912	0.358003	0.129371	2.76726	0.00565303	0.0951258
ENSBTAG00000007039	FBXO25	36.2681	-0.339029	0.122716	-2.76271	0.00573241	0.0959744
ENSBTAG00000046359	PHRF1	32.6622	-0.408571	0.148001	-2.76061	0.00576943	0.0961089
ENSBTAG00000004603	PHC2	32.3631	-0.445997	0.161807	-2.75635	0.00584501	0.0968811
ENSBTAG00000005708		233.743	0.393812	0.143342	2.74736	0.00600775	0.0990831
ENSBTAG00000046117		1264.51	-0.340334	0.124073	-2.74301	0.0060879	0.0994157
ENSBTAG00000020620		130.644	-0.446387	0.162652	-2.74443	0.00606159	0.0994157
ENSBTAG00000000678	CSDE1	304.327	0.243745	0.0892249	2.7318	0.00629887	0.102308
ENSBTAG00000009889		18.5509	0.48989	0.179424	2.73035	0.00632673	0.102308
ENSBTAG00000017196	PDIA3	38.6893	-0.460774	0.169184	-2.72351	0.00645931	0.103945
ENSBTAG00000026909		29.9716	-0.418556	0.154047	-2.71706	0.00658649	0.10448
ENSBTAG00000015901	ARMC1	136.743	0.23867	0.0878933	2.71545	0.00661865	0.10448
ENSBTAG00000007442	AKAP9	55.407	0.517309	0.190182	2.72008	0.00652664	0.10448
ENSBTAG00000001917	C11orf16	74.897	-0.311324	0.114634	-2.71581	0.00661136	0.10448
ENSBTAG00000030305		107.35	0.292061	0.107815	2.70891	0.00675043	0.106055
ENSBTAG00000012768	HMGXB3	32.7113	-0.367545	0.13587	-2.70511	0.00682809	0.106268
ENSBTAG00000007453	NELFE	16.7904	-0.440415	0.162767	-2.7058	0.00681398	0.106268
ENSBTAG00000005564	PIAS1	97.4876	0.290771	0.10762	2.70184	0.00689567	0.106818
ENSBTAG00000006189	ACTG1	123.453	0.295708	0.109727	2.69495	0.00703988	0.108545
ENSBTAG00000013526	EFTUD2	25.7073	-0.41528	0.154206	-2.69302	0.00708087	0.108672
ENSBTAG00000019336	DVL3	17.1967	-0.432554	0.160942	-2.68764	0.00719588	0.109928
ENSBTAG00000021128	ADD1	25.4065	-0.417218	0.155881	-2.67652	0.00743916	0.112607
ENSBTAG00000022314	EMD	27.1516	-0.388888	0.145271	-2.67698	0.0074289	0.112607
ENSBTAG00000003789	KIAA1429	16.1297	0.439755	0.164976	2.66557	0.00768569	0.115809
ENSBTAG00000008731	PRDX3	37.7215	0.362347	0.136638	2.65188	0.00800445	0.116893
ENSBTAG00000005078	UCHL1	155.137	0.283198	0.10645	2.66038	0.00780524	0.116893
ENSBTAG00000003098	MTDH	79.674	0.287146	0.108166	2.65467	0.00793869	0.116893
ENSBTAG00000012060	LPIN2	34.7637	-0.429786	0.161653	-2.6587	0.00784419	0.116893
ENSBTAG00000005524	HBP1	165.462	0.262092	0.0987705	2.65355	0.007965	0.116893
ENSBTAG00000014804	HNRNPDL	50.0641	0.303725	0.114508	2.65245	0.00799108	0.116893
ENSBTAG00000018851	MYCBP2	36.4498	0.452693	0.170694	2.65207	0.00800003	0.116893
ENSBTAG00000013113	VDAC1	76.617	0.287558	0.108702	2.64538	0.00815996	0.118123
ENSBTAG00000030347	TUBG2	309.739	0.334619	0.126436	2.64656	0.0081316	0.118123
ENSBTAG00000009902		326.681	0.288812	0.109286	2.64273	0.00822412	0.118535
ENSBTAG00000008518	MED25	22.2025	-0.39886	0.151081	-2.64004	0.00828973	0.118963
ENSBTAG00000008638	FAM110A	25.1613	-0.416544	0.158175	-2.63343	0.00845267	0.119983
ENSBTAG00000039335	ARRDC2	24.3007	-0.430165	0.163303	-2.63415	0.00843489	0.119983
ENSBTAG00000045904	PIM3	261.748	-0.273544	0.1039	-2.63276	0.00846936	0.119983
ENSBTAG00000024086	TMEM35B	15.7117	0.502423	0.191283	2.62659	0.00862447	0.12166
ENSBTAG00000015498	ELOVL4	88.4184	0.294772	0.11252	2.61974	0.00879977	0.123607
ENSBTAG00000006046		20.3815	-0.405816	0.1553	-2.61311	0.00897213	0.125496
ENSBTAG00000023730	TUBB3	81.5164	-0.311342	0.119392	-2.60772	0.0091147	0.126955
ENSBTAG00000005414		1139.15	-0.339854	0.130496	-2.60433	0.0092055	0.127683
ENSBTAG00000017868	DHX40	44.7415	0.283347	0.108957	2.60054	0.00930778	0.128046
ENSBTAG00000023375	METTL6	30.004	-0.383504	0.147473	-2.60049	0.00930895	0.128046
ENSBTAG00000008330	RNF19B	160.04	-0.285223	0.109804	-2.59755	0.00938906	0.128615
ENSBTAG00000017033		20.5038	-0.398799	0.153747	-2.59386	0.00949058	0.12947
ENSBTAG00000034182		43.5823	-0.354872	0.137332	-2.58405	0.0097649	0.130691
ENSBTAG00000002614	RUFY2	17.7565	-0.487172	0.188202	-2.58856	0.00963784	0.130691
ENSBTAG00000009104	SERP1	48.6846	0.330584	0.127818	2.58636	0.00969956	0.130691
ENSBTAG00000003460	TCEA1	27.739	-0.419532	0.162194	-2.58661	0.00969248	0.130691
ENSBTAG00000013905	SMC3	170.439	0.451224	0.174649	2.58361	0.00977716	0.130691
ENSBTAG00000016637	WBP4	322.415	0.346151	0.134664	2.57049	0.0101556	0.133594
ENSBTAG00000004555	LRP2	18.3999	-0.417534	0.162329	-2.57215	0.010107	0.133594
ENSBTAG00000019290	PACSIN2	56.6112	-0.284585	0.110544	-2.57439	0.0100416	0.133594
ENSBTAG00000032024	KATNA1	22.7159	0.398219	0.154879	2.57117	0.0101357	0.133594
ENSBTAG00000001393	MTF2	82.1761	0.32705	0.12797	2.55568	0.0105981	0.138318
ENSBTAG00000016805	SGMS2	54.619	-0.316145	0.1237	-2.55575	0.0105961	0.138318
ENSBTAG00000020067	LLGL2	109.423	-0.34952	0.137281	-2.54602	0.0108959	0.141646
ENSBTAG00000012816		16.6726	-0.403083	0.158568	-2.54202	0.0110214	0.142719
ENSBTAG00000015737	KPNA7	1114.07	0.276005	0.10868	2.5396	0.011098	0.143151
ENSBTAG00000005536		17.6362	0.400737	0.158177	2.53347	0.0112941	0.145116
ENSBTAG00000046797	NRAS	35.6313	0.302622	0.119824	2.52555	0.0115517	0.147852
ENSBTAG00000010990	LHX2	50.6666	0.342966	0.136616	2.51044	0.0120581	0.150647
ENSBTAG00000006551		53.8015	0.338649	0.135127	2.50616	0.0122052	0.150647
ENSBTAG00000017913	BUB3	148.417	0.338134	0.134876	2.507	0.0121762	0.150647
ENSBTAG00000021673	NDC80	26.2334	0.344664	0.137682	2.50333	0.0123031	0.150647
ENSBTAG00000026246	MOSPD3	17.9464	0.384325	0.15307	2.51078	0.0120464	0.150647
ENSBTAG00000004593	TOP2B	102.198	0.307859	0.1229	2.50495	0.0122467	0.150647
ENSBTAG00000019198	LRRC42	25.0339	-0.372504	0.148979	-2.50037	0.0124062	0.150647
ENSBTAG00000018897	PSMD11	220.086	0.31348	0.124694	2.514	0.0119372	0.150647
ENSBTAG00000025898	TBC1D8	17.3363	-0.510573	0.203342	-2.51091	0.0120421	0.150647
ENSBTAG00000031795	TMSB4X	1287.85	-0.317782	0.127083	-2.50058	0.0123992	0.150647
ENSBTAG00000006125	PLK3	37.3494	-0.381677	0.152613	-2.50095	0.012386	0.150647
ENSBTAG00000019486	CLDN12	23.0791	0.371151	0.148318	2.5024	0.0123355	0.150647
ENSBTAG00000014007	ELMOD2	17.1197	0.401841	0.16053	2.50321	0.0123071	0.150647
ENSBTAG00000045673		17.229	-0.459291	0.183023	-2.50947	0.0120914	0.150647
ENSBTAG00000018289	TMEM150A	54.6945	-0.338618	0.13576	-2.49424	0.0126227	0.152696
ENSBTAG00000009176	ANKRD49	22.7819	-0.375655	0.150684	-2.49299	0.0126671	0.152696
ENSBTAG00000026199	ACTB	164.556	-0.27738	0.111422	-2.48945	0.0127943	0.15367
ENSBTAG00000021772	SMAD5	46.2177	0.325697	0.131012	2.48601	0.0129186	0.154047
ENSBTAG00000017825	SEC13	168.955	0.280376	0.112768	2.48632	0.0129073	0.154047
ENSBTAG00000009035	CENPE	85.0586	0.438648	0.177373	2.47302	0.0133976	0.154877
ENSBTAG00000000988	BRCA2	80.6113	0.343008	0.138656	2.4738	0.0133683	0.154877
ENSBTAG00000014433	UBE2G1	35.863	0.332998	0.13465	2.47307	0.0133957	0.154877
ENSBTAG00000007332		60.4365	0.370613	0.149742	2.47501	0.0133232	0.154877
ENSBTAG00000001514	ASB11	86.4613	0.319497	0.128902	2.47861	0.0131897	0.154877
ENSBTAG00000012805	TSPAN13	40.559	0.369107	0.149271	2.47273	0.0134086	0.154877
ENSBTAG00000045813		22.4785	-0.353392	0.142599	-2.47822	0.0132041	0.154877
ENSBTAG00000006713	ZDHHC6	35.5175	0.334658	0.134794	2.48273	0.0130379	0.154877
ENSBTAG00000011969	HSPB1	20.4824	0.542713	0.219262	2.47518	0.013317	0.154877
ENSBTAG00000006411	THAP11	30.8881	-0.339575	0.137665	-2.46669	0.013637	0.155789
ENSBTAG00000010884	NKAP	49.781	0.398987	0.161638	2.4684	0.0135719	0.155789
ENSBTAG00000013525	MPIG6B	39.1166	0.34602	0.140335	2.46567	0.0136756	0.155789
ENSBTAG00000021181	BUB1	26.6035	0.373601	0.151405	2.46756	0.0136036	0.155789
ENSBTAG00000010792	SEH1L	45.1025	0.304578	0.123692	2.46239	0.0138015	0.156685
ENSBTAG00000016846	YWHAB	392.086	0.27312	0.111283	2.4543	0.0141161	0.159166
ENSBTAG00000000810	COPE	31.1016	-0.378762	0.154311	-2.45453	0.0141069	0.159166
ENSBTAG00000047249	EIF4H	141.6	0.384655	0.156807	2.45305	0.0141652	0.159179
ENSBTAG00000047029		38.2952	-0.355769	0.145327	-2.44805	0.0143631	0.160857
ENSBTAG00000008130	MED10	52.312	-0.344736	0.140895	-2.44676	0.0144146	0.16089
ENSBTAG00000002458	NUP155	98.3625	0.336008	0.137724	2.43972	0.0146987	0.16351
ENSBTAG00000016397		61.8799	-0.274695	0.112804	-2.43514	0.0148859	0.165039
ENSBTAG00000020175	UBE2K	28.6642	0.336354	0.138627	2.42632	0.0152527	0.168542
ENSBTAG00000012125	GDI1	30.2266	0.339252	0.140096	2.42157	0.0154536	0.169949
ENSBTAG00000000950	MRPS16	63.865	-0.319132	0.131824	-2.42089	0.0154825	0.169949
ENSBTAG00000047501	bta-mir-2887-2	16.1869	-0.475121	0.196457	-2.41845	0.0155868	0.170043
ENSBTAG00000019054	EPSTI1	84.6926	-0.316972	0.131073	-2.41829	0.0155937	0.170043
ENSBTAG00000011250	AFG3L2	110.107	-0.221818	0.0920906	-2.4087	0.0160096	0.173371
ENSBTAG00000037470		1255.03	-0.317256	0.131687	-2.40916	0.0159894	0.173371
ENSBTAG00000018773	RND1	44.9519	-0.352863	0.146559	-2.40764	0.0160558	0.173371
ENSBTAG00000006199	DRAP1	66.7389	-0.324859	0.135002	-2.40632	0.0161143	0.173438
ENSBTAG00000020645	GNAI2	42.944	-0.284793	0.118453	-2.40428	0.0162045	0.173845
ENSBTAG00000003059		102.043	0.235704	0.0980942	2.40283	0.0162687	0.17397
ENSBTAG00000011266	ZBTB16	20.3453	0.450441	0.187743	2.39925	0.0164288	0.173999
ENSBTAG00000016252	LSM12	24.529	-0.375603	0.156492	-2.40014	0.016389	0.173999
ENSBTAG00000013949	AHCTF1	20.499	0.35577	0.148155	2.40134	0.0163351	0.173999
ENSBTAG00000031250		17.7208	-0.406853	0.169967	-2.39372	0.0166786	0.175567
ENSBTAG00000005792	BCCIP	18.7078	-0.382534	0.159814	-2.39362	0.0166828	0.175567
ENSBTAG00000010612	TMED4	42.6328	0.286261	0.12001	2.38531	0.0170645	0.179016
ENSBTAG00000008499	TROAP	85.0208	0.288923	0.121285	2.38218	0.0172105	0.179978
ENSBTAG00000014601	SGCB	24.2883	-0.369043	0.155113	-2.37919	0.0173507	0.180306
ENSBTAG00000008884	MAPRE3	23.7522	0.43125	0.18118	2.38022	0.0173021	0.180306
ENSBTAG00000004907	MINK1	31.0676	0.343198	0.144336	2.37777	0.0174176	0.180436
ENSBTAG00000039573	RABL6	17.4653	-0.382009	0.161271	-2.36874	0.0178489	0.184328
ENSBTAG00000017833	RNF19A	16.8059	0.42031	0.177672	2.36566	0.0179982	0.184718
ENSBTAG00000002211	MAPK8IP3	28.7067	-0.334071	0.141202	-2.36591	0.017986	0.184718
ENSBTAG00000014217	HHEX	123.331	-0.322626	0.136455	-2.36434	0.0180622	0.184804
ENSBTAG00000002688	ATP1B1	18.7974	-0.370051	0.156644	-2.36236	0.018159	0.185222
ENSBTAG00000012723		38.7393	0.361927	0.153741	2.35414	0.0185658	0.18879
ENSBTAG00000004079	ZNF106	73.9439	0.338078	0.14371	2.35251	0.0186471	0.189037
ENSBTAG00000047659		50.5222	-0.369244	0.157471	-2.34483	0.0190358	0.192389
ENSBTAG00000016126	NUP85	52.7598	-0.323165	0.138034	-2.34121	0.0192214	0.193675
ENSBTAG00000043556	COII	645.663	-0.370905	0.158674	-2.33753	0.0194114	0.194996
ENSBTAG00000016462	TCF4	22.3216	0.387734	0.166021	2.33545	0.01952	0.195015
ENSBTAG00000019500	CNIH1	28.9237	0.320795	0.137372	2.33524	0.0195309	0.195015
ENSBTAG00000001928	PDIA6	142.769	0.244946	0.10496	2.33371	0.0196109	0.195225
ENSBTAG00000016511	POLDIP3	102.84	-0.215308	0.0924692	-2.32843	0.0198892	0.197403
ENSBTAG00000003948		74.0744	0.344271	0.148324	2.32107	0.0202832	0.200713
ENSBTAG00000034925	KHDC3L	28.5256	-0.381025	0.164472	-2.31665	0.0205225	0.202477
ENSBTAG00000008699	FEM1C	35.5772	0.292122	0.126415	2.31082	0.0208427	0.203816
ENSBTAG00000000727	RNF169	33.1687	-0.349492	0.151122	-2.31265	0.0207419	0.203816
ENSBTAG00000018036	CNOT7	159.768	0.218578	0.0945843	2.31093	0.0208367	0.203816
ENSBTAG00000007114	POC5	31.6231	-0.294051	0.127848	-2.29999	0.0214485	0.206303
ENSBTAG00000033010	TTC27	15.9685	-0.380485	0.16543	-2.29997	0.0214499	0.206303
ENSBTAG00000018868	METTL9	24.5927	0.353765	0.1537	2.30166	0.0213544	0.206303
ENSBTAG00000011883	ARL1	28.7465	0.375031	0.162957	2.3014	0.021369	0.206303
ENSBTAG00000021651	UQCRC2	42.0741	0.319858	0.139225	2.29742	0.0215949	0.206303
ENSBTAG00000016758	MLH1	22.2922	-0.461499	0.200854	-2.29769	0.0215795	0.206303
ENSBTAG00000024549	SNRPC	26.9803	-0.460628	0.199976	-2.30342	0.0212553	0.206303
ENSBTAG00000009984	SGPL1	17.266	0.399875	0.173933	2.29901	0.0215042	0.206303
ENSBTAG00000005469	CCAR2	32.6649	-0.297924	0.129965	-2.29235	0.0218854	0.208322
ENSBTAG00000014104		35.3933	-0.373113	0.162822	-2.29154	0.0219319	0.208322
ENSBTAG00000000736	LRP8	82.3515	-0.259143	0.113254	-2.28815	0.0221285	0.208992
ENSBTAG00000026011		17.663	-0.35977	0.157171	-2.28904	0.0220772	0.208992
ENSBTAG00000002495	BRD4	446.735	0.411455	0.179919	2.28688	0.0222027	0.209096
ENSBTAG00000013669	KIF22	18.1983	-0.430965	0.188653	-2.28444	0.0223459	0.209849
ENSBTAG00000011070	RTCB	47.5676	0.297619	0.13045	2.28149	0.0225195	0.2106
ENSBTAG00000000091	NDUFB8	29.0833	-0.296489	0.129987	-2.28092	0.022553	0.2106
ENSBTAG00000018258	SRSF2	58.7211	-0.285956	0.125602	-2.27669	0.0228048	0.211759
ENSBTAG00000017024	PPARGC1A	33.0864	0.401456	0.176283	2.27734	0.022766	0.211759
ENSBTAG00000017633	EIF1AX	38.6841	0.355872	0.156389	2.27555	0.0228728	0.211797
ENSBTAG00000001233	MPZL3	28.4178	0.341013	0.150209	2.27026	0.0231917	0.214151
ENSBTAG00000032340	KNSTRN	102.556	-0.257618	0.113596	-2.26784	0.0233391	0.214318
ENSBTAG00000021569	DDB1	54.4132	0.2873	0.126628	2.26885	0.0232773	0.214318
ENSBTAG00000011539	PCGF2	44.7434	0.308333	0.136158	2.26453	0.0235414	0.215579
ENSBTAG00000003151		46.4274	0.321266	0.142068	2.26135	0.0237373	0.216676
ENSBTAG00000038186		27.6002	-0.441907	0.195493	-2.26047	0.0237919	0.216676
ENSBTAG00000000937	SSFA2	36.1685	0.294457	0.130433	2.25753	0.0239748	0.217148
ENSBTAG00000014023	SIRT1	22.6708	0.372048	0.164738	2.25843	0.0239192	0.217148
ENSBTAG00000027932	BIRC6	15.8603	0.410182	0.182216	2.25108	0.0243807	0.220223
ENSBTAG00000013623		80.3342	0.24746	0.110149	2.24659	0.0246663	0.220401
ENSBTAG00000015763	SPATA22	60.9268	0.255941	0.113904	2.24698	0.0246412	0.220401
ENSBTAG00000018942	SSX2IP	23.1658	0.321287	0.142879	2.24866	0.0245344	0.220401
ENSBTAG00000040435		15.5686	-0.350568	0.15593	-2.24824	0.0245611	0.220401
ENSBTAG00000000974	IARS	16.0236	0.357821	0.159369	2.24523	0.0247535	0.220585
ENSBTAG00000003764	AKIRIN2	528.99	0.170547	0.0760207	2.24343	0.0248691	0.221022
ENSBTAG00000030834		29.2825	-0.332213	0.148287	-2.24034	0.0250689	0.221273
ENSBTAG00000007399	LAMP2	91.1604	0.261515	0.116806	2.23887	0.0251643	0.221273
ENSBTAG00000025221	TEX30	15.2961	0.392316	0.175162	2.23974	0.0251079	0.221273
ENSBTAG00000003263	TBCA	92.6487	-0.224403	0.100103	-2.24172	0.0249794	0.221273
ENSBTAG00000002476	DNAJC16	70.2524	0.257202	0.115115	2.23431	0.0254629	0.222716
ENSBTAG00000025191		216.978	0.238874	0.106902	2.23453	0.0254485	0.222716
ENSBTAG00000021491	NDUFV3	18.9765	-0.377891	0.169556	-2.2287	0.0258336	0.223017
ENSBTAG00000002827	ACAT2	28.0081	-0.318347	0.142728	-2.23044	0.0257181	0.223017
ENSBTAG00000018562	TMEM159	69.3234	-0.305273	0.136943	-2.22919	0.0258012	0.223017
ENSBTAG00000014375	TMCC3	93.9565	-0.261761	0.117308	-2.2314	0.0256548	0.223017
ENSBTAG00000018329	EXOSC7	33.2258	-0.365941	0.16394	-2.23217	0.0256036	0.223017
ENSBTAG00000000773		147.091	0.356721	0.160282	2.22558	0.0260421	0.2238
ENSBTAG00000019116	MOB4	24.053	0.328915	0.147805	2.22533	0.0260594	0.2238
ENSBTAG00000002389	MED19	37.2984	-0.329491	0.149327	-2.2065	0.0273491	0.22471
ENSBTAG00000015859	WRAP73	31.4686	-0.327932	0.148409	-2.20965	0.0271296	0.22471
ENSBTAG00000020662		97.8618	-0.207779	0.0935746	-2.22046	0.0263875	0.22471
ENSBTAG00000005326		17.8753	-0.364178	0.164474	-2.2142	0.0268149	0.22471
ENSBTAG00000018127		90.9333	0.249044	0.112807	2.20771	0.0272646	0.22471
ENSBTAG00000002224	UHRF1	1085.94	0.265029	0.119573	2.21647	0.0266592	0.22471
ENSBTAG00000018320	RPLP1	76.05	-0.296061	0.133485	-2.21793	0.0265597	0.22471
ENSBTAG00000038990	TRAF4	52.7649	-0.289321	0.130885	-2.2105	0.0270704	0.22471
ENSBTAG00000003570	DDX19A	17.2279	-0.374761	0.16927	-2.21398	0.0268302	0.22471
ENSBTAG00000005757	FUS	44.9293	0.348145	0.157888	2.20501	0.0274532	0.22471
ENSBTAG00000003865	CASR	40.5504	0.33813	0.152673	2.21473	0.0267785	0.22471
ENSBTAG00000009535	RPS2	627.886	0.286663	0.129338	2.21639	0.0266651	0.22471
ENSBTAG00000009124	FEZ1	21.6724	0.310069	0.139835	2.21739	0.0265965	0.22471
ENSBTAG00000018048	MED15	187.896	0.1966	0.0891598	2.20503	0.0274523	0.22471
ENSBTAG00000021076	TNRC6B	110.729	0.273779	0.124076	2.20654	0.0273459	0.22471
ENSBTAG00000005252	NUDT10	60.9066	0.323217	0.146317	2.20902	0.0271732	0.22471
ENSBTAG00000013589		83.8255	-0.240069	0.108125	-2.2203	0.0263985	0.22471
ENSBTAG00000005907	NDUFB6	95.9152	0.289767	0.131047	2.21117	0.0270243	0.22471
ENSBTAG00000015534	LYPLAL1	27.8986	0.322514	0.145862	2.21109	0.0270297	0.22471
ENSBTAG00000005888	MDGA1	66.2584	0.327283	0.148599	2.20245	0.0276333	0.225627
ENSBTAG00000004926	LRR1	18.3944	0.369438	0.167921	2.20007	0.027802	0.226446
ENSBTAG00000008339	DHX8	17.6288	-0.355449	0.161779	-2.19713	0.0280111	0.227591
ENSBTAG00000005865	MAPK6	17.3202	-0.380349	0.173336	-2.19429	0.0282149	0.228686
ENSBTAG00000007435	NOLC1	34.743	0.342063	0.156059	2.19188	0.0283881	0.22897
ENSBTAG00000001574	GPATCH2	29.327	0.322116	0.1469	2.19276	0.028325	0.22897
ENSBTAG00000019406	IGF2BP3	545.456	0.226584	0.103485	2.18953	0.0285584	0.229784
ENSBTAG00000046135		16.418	0.373046	0.170691	2.1855	0.0288525	0.231029
ENSBTAG00000000902	OGT	18.7831	0.339823	0.155455	2.18599	0.0288167	0.231029
ENSBTAG00000009002		33.833	0.323715	0.148317	2.1826	0.0290656	0.232174
ENSBTAG00000021248	C7orf26	25.3811	-0.329692	0.151207	-2.1804	0.0292282	0.232912
ENSBTAG00000030706	ALG6	28.7549	0.278242	0.127915	2.17521	0.0296143	0.235423
ENSBTAG00000010371	CHAC1	62.0288	0.289657	0.133366	2.1719	0.0298636	0.236837
ENSBTAG00000043563	ND5	399.036	-0.31904	0.146981	-2.17063	0.0299594	0.237029
ENSBTAG00000000386		56.977	-0.31939	0.147388	-2.167	0.030235	0.238267
ENSBTAG00000011540	SPG21	158.504	0.192108	0.0886668	2.16663	0.0302633	0.238267
ENSBTAG00000016999	RYK	50.904	-0.3046	0.14066	-2.16551	0.0303486	0.238267
ENSBTAG00000020655	BSDC1	18.7281	-0.374694	0.173085	-2.1648	0.0304033	0.238267
ENSBTAG00000006142	DHX36	102.898	0.224884	0.10395	2.16338	0.0305123	0.238558
ENSBTAG00000047214	TRAPPC1	18.5845	0.34989	0.162047	2.15919	0.0308355	0.240517
ENSBTAG00000046621	HIST1H1A	195.344	-0.392968	0.182353	-2.15499	0.0311627	0.242117
ENSBTAG00000007266	DDX55	56.5027	0.302269	0.140285	2.15468	0.0311867	0.242117
ENSBTAG00000005213	ZWILCH	16.4383	0.395243	0.184041	2.14758	0.0317473	0.245893
ENSBTAG00000012147	ARRDC1	24.0194	-0.319365	0.148853	-2.1455	0.0319129	0.246094
ENSBTAG00000003642	PRDX1	254.366	0.234946	0.109512	2.14539	0.0319217	0.246094
ENSBTAG00000047663	bta-mir-2887-2	47.5983	-0.448988	0.209395	-2.14422	0.0320155	0.246244
ENSBTAG00000002714	GNAI1	69.7271	0.29067	0.135629	2.14312	0.0321033	0.246348
ENSBTAG00000007836	PPA1	226.71	0.275936	0.128863	2.14131	0.0322494	0.246898
ENSBTAG00000007066	TMTC4	32.0631	0.30621	0.143162	2.13891	0.0324429	0.247263
ENSBTAG00000021304	TP53BP1	26.4121	0.341772	0.159794	2.13882	0.03245	0.247263
ENSBTAG00000046580	DHX58	37.8922	-0.319739	0.149618	-2.13703	0.0325954	0.247263
ENSBTAG00000038488	TMSB4Y	1433.15	-0.267464	0.125118	-2.1377	0.0325414	0.247263
ENSBTAG00000010988		57.2795	-0.23533	0.110172	-2.13602	0.0326776	0.24732
ENSBTAG00000006422	TRIM28	328.5	0.271216	0.127065	2.13447	0.0328044	0.247714
ENSBTAG00000000013	PRKAA1	18.7634	0.330919	0.155158	2.13278	0.0329427	0.248193
ENSBTAG00000047918	bta-mir-2887-2	15.2057	-0.448649	0.210662	-2.12971	0.033196	0.24897
ENSBTAG00000024204		17.153	-0.43499	0.204187	-2.13035	0.0331426	0.24897
ENSBTAG00000004193	VEZF1	64.7354	0.264205	0.124438	2.12318	0.0337389	0.250212
ENSBTAG00000015794	NES	22.8468	0.373621	0.175964	2.12329	0.0337299	0.250212
ENSBTAG00000015981	ETV1	17.4241	-0.347136	0.163351	-2.12509	0.0335787	0.250212
ENSBTAG00000008921	NEXN	31.7185	0.348757	0.164186	2.12415	0.0336573	0.250212
ENSBTAG00000000675	PGS1	29.9635	0.317951	0.149665	2.12442	0.0336352	0.250212
ENSBTAG00000018257	APIP	21.3592	-0.35471	0.167167	-2.12189	0.033847	0.250453
ENSBTAG00000015723	CRIPT	38.8697	0.319312	0.150678	2.11916	0.0340766	0.25159
ENSBTAG00000018864	CENPU	91.1589	-0.317811	0.150349	-2.11383	0.0345299	0.252388
ENSBTAG00000026266	MYL12B	29.3222	0.353643	0.16721	2.11496	0.0344334	0.252388
ENSBTAG00000015100	ATP6V0E1	20.0883	0.341052	0.161228	2.11534	0.0344007	0.252388
ENSBTAG00000014609	PPP1R12A	98.2685	0.33427	0.157945	2.11637	0.0343134	0.252388
ENSBTAG00000013030	LRRC8A	19.2769	-0.419208	0.198356	-2.11341	0.0345654	0.252388
ENSBTAG00000015808	ZNF609	22.8935	0.373676	0.177343	2.10708	0.035111	0.255248
ENSBTAG00000003381	PAPD7	209.663	-0.18746	0.0889615	-2.10721	0.0350998	0.255248
ENSBTAG00000019299	GRHPR	23.7494	-0.387453	0.184122	-2.10433	0.0353495	0.256204
ENSBTAG00000000022	NUP37	57.2043	0.308373	0.14658	2.10379	0.0353972	0.256204
ENSBTAG00000010582	BRD3	143.863	-0.28909	0.137891	-2.09652	0.0360361	0.258618
ENSBTAG00000002279	LUC7L3	76.9866	0.283206	0.134922	2.09903	0.0358142	0.258618
ENSBTAG00000020268	RSF1	60.4811	0.303363	0.144703	2.09645	0.0360427	0.258618
ENSBTAG00000020012	CDC5L	300.744	0.239099	0.114043	2.09657	0.0360314	0.258618
ENSBTAG00000000105	RIT1	89.0682	0.236776	0.11325	2.09073	0.0365521	0.261055
ENSBTAG00000017610	NFRKB	50.4626	-0.349997	0.167464	-2.08999	0.0366186	0.261055
ENSBTAG00000012921	KIF24	46.8126	0.284394	0.135973	2.09155	0.036479	0.261055
ENSBTAG00000021700	MADD	15.5259	-0.349072	0.167517	-2.08381	0.0371778	0.261836
ENSBTAG00000010036	POLR3D	27.0898	-0.281076	0.134774	-2.08555	0.0370198	0.261836
ENSBTAG00000007684	MSH3	22.4483	0.302408	0.145262	2.08181	0.03736	0.261836
ENSBTAG00000014773	HMMR	18.5721	-0.360822	0.172895	-2.08694	0.0368935	0.261836
ENSBTAG00000004371	CS	326.715	0.18966	0.0909991	2.0842	0.0371423	0.261836
ENSBTAG00000025644		1509.4	0.207889	0.0996152	2.08692	0.0368958	0.261836
ENSBTAG00000023938		21.8868	0.322867	0.155	2.08301	0.0372503	0.261836
ENSBTAG00000019345	RFK	22.6114	-0.332866	0.159826	-2.08267	0.037281	0.261836
ENSBTAG00000006708	ARIH1	104.49	0.262836	0.126447	2.07863	0.0376513	0.262215
ENSBTAG00000020653	FIP1L1	24.6792	-0.357269	0.171847	-2.07899	0.0376183	0.262215
ENSBTAG00000020629	UTP18	107.619	0.224131	0.107815	2.07885	0.0376312	0.262215
ENSBTAG00000022902		21.7859	-0.345046	0.166173	-2.07642	0.0378548	0.263079
ENSBTAG00000013187	DLG5	120.836	-0.250214	0.120638	-2.07409	0.0380712	0.264029
ENSBTAG00000031888	HIST1H2AJ	20.548	-0.426925	0.206104	-2.07141	0.0383208	0.265206
ENSBTAG00000018900	CARMIL2	20.203	-0.41855	0.202176	-2.07022	0.0384314	0.265417
ENSBTAG00000021747		26.964	-0.361212	0.174849	-2.06585	0.0388427	0.267487
ENSBTAG00000016081		68.1113	-0.372465	0.180361	-2.0651	0.0389131	0.267487
ENSBTAG00000022590		29.3249	-0.314151	0.152233	-2.06362	0.0390539	0.267487
ENSBTAG00000003485	MAGOH	85.29	-0.229	0.110958	-2.06384	0.0390327	0.267487
ENSBTAG00000009746	MPHOSPH6	25.0598	-0.328161	0.159324	-2.05971	0.0394267	0.269483
ENSBTAG00000038368		38.5186	-0.287969	0.139949	-2.05767	0.0396215	0.270258
ENSBTAG00000006907	NEB	32.5005	0.365355	0.177736	2.05561	0.0398203	0.271056
ENSBTAG00000008417	VPS29	15	0.37035	0.180396	2.05299	0.0400739	0.271943
ENSBTAG00000002098	CDC34	15.258	-0.338589	0.164959	-2.05257	0.0401147	0.271943
ENSBTAG00000002492	SYCP3	56.1463	-0.281044	0.137023	-2.05108	0.0402593	0.272138
ENSBTAG00000004872	MRPL20	152.051	0.187293	0.0913364	2.05058	0.0403076	0.272138
ENSBTAG00000000305	LMO4	36.5006	-0.312654	0.152765	-2.04663	0.0406944	0.272792
ENSBTAG00000039442	SEC62	173.263	0.221014	0.10801	2.04623	0.0407337	0.272792
ENSBTAG00000033315	DNAJC1	54.6167	0.266412	0.130166	2.04671	0.0406864	0.272792
ENSBTAG00000046406	R3HDM4	22.1381	-0.294994	0.144154	-2.04638	0.0407192	0.272792
ENSBTAG00000048042		204.991	0.298744	0.146125	2.04444	0.0409105	0.272874
ENSBTAG00000003168	HNRNPUL1	256.2	0.249897	0.122226	2.04454	0.0408999	0.272874
ENSBTAG00000023462	RPS6	23.8743	-0.291486	0.142784	-2.04145	0.0412063	0.274295
ENSBTAG00000046351		38.8504	-0.359464	0.17637	-2.03813	0.0415372	0.27552
ENSBTAG00000000347	RHOG	67.6461	0.271115	0.133034	2.03793	0.0415566	0.27552
ENSBTAG00000021048	ADM	57.304	0.310042	0.152234	2.03661	0.0416895	0.275849
ENSBTAG00000046918	NPM2	179.035	-0.212076	0.104202	-2.03525	0.0418261	0.276203
ENSBTAG00000013254	XPO1	30.8257	0.280017	0.13779	2.0322	0.0421334	0.27638
ENSBTAG00000004266	DDX25	15.4302	-0.367139	0.180621	-2.03265	0.0420881	0.27638
ENSBTAG00000011767	MPP5	117.204	0.250987	0.123579	2.03098	0.0422571	0.27638
ENSBTAG00000016969	ORC3	62.1265	0.282111	0.139025	2.02921	0.0424366	0.27638
ENSBTAG00000006927	ABCF1	46.8724	-0.312083	0.153683	-2.03069	0.0422865	0.27638
ENSBTAG00000008001	NUCKS1	78.2792	0.25462	0.125237	2.03311	0.0420412	0.27638
ENSBTAG00000007172	GOT2	141.413	0.202792	0.0999279	2.02938	0.0424192	0.27638
ENSBTAG00000007321		105.172	0.228898	0.112956	2.02643	0.0427204	0.277139
ENSBTAG00000012589	HSPE1	109.94	0.23719	0.117006	2.02716	0.0426465	0.277139
ENSBTAG00000009410	TBRG1	55.8651	-0.227923	0.112735	-2.02177	0.0432006	0.279252
ENSBTAG00000013317		34.8732	0.290717	0.143803	2.02163	0.0432146	0.279252
ENSBTAG00000013740	SP2	40.5758	0.333471	0.165213	2.01843	0.0435464	0.279947
ENSBTAG00000021039		67.5644	0.214828	0.10641	2.01887	0.0435004	0.279947
ENSBTAG00000011396		122.37	0.191091	0.0946863	2.01815	0.0435754	0.279947
ENSBTAG00000010843	PGRMC2	39.0608	0.296695	0.147237	2.01508	0.0438958	0.280375
ENSBTAG00000015004	TBCB	119.447	0.228034	0.113097	2.01628	0.0437711	0.280375
ENSBTAG00000006027	USP34	72.6822	0.320492	0.158983	2.01589	0.0438113	0.280375
ENSBTAG00000015683	HSPA4	40.3946	0.300957	0.149424	2.01412	0.0439971	0.280481
ENSBTAG00000010372	MTMR7	22.6292	0.328412	0.163261	2.01157	0.0442651	0.281648
ENSBTAG00000020959	SET	23.3685	0.322869	0.160706	2.00907	0.0445301	0.282792
ENSBTAG00000046672	ZDHHC18	17.3547	-0.360251	0.179671	-2.00506	0.044957	0.284957
ENSBTAG00000011150	PFN2	68.7018	0.232056	0.115786	2.00418	0.0450507	0.285006
ENSBTAG00000032951	ABHD17C	78.8754	0.239668	0.11977	2.00108	0.0453839	0.286567
ENSBTAG00000003588	ZFAND1	35.6326	0.283156	0.141561	2.00024	0.0454748	0.286595
ENSBTAG00000001328	SLBP	146.211	0.25231	0.126324	1.99732	0.04579	0.28736
ENSBTAG00000005989	LAP3	22.5284	-0.308949	0.154769	-1.99619	0.0459128	0.28736
ENSBTAG00000002116	ZCCHC3	96.3106	0.195802	0.0980965	1.99602	0.0459319	0.28736
ENSBTAG00000004280	SRPX	337.471	0.229529	0.114999	1.99592	0.0459428	0.28736
ENSBTAG00000035782	METTL22	37.6817	-0.273276	0.136993	-1.99481	0.0460634	0.287571
ENSBTAG00000000579	NIPBL	109.554	0.298124	0.149709	1.99135	0.0464421	0.289043
ENSBTAG00000018227	SLC4A7	16.1861	0.318738	0.160084	1.99107	0.0464735	0.289043
ENSBTAG00000047157	bta-mir-2887-2	18.3162	-0.404676	0.203378	-1.98978	0.0466154	0.289382
ENSBTAG00000009772	LIX1	56.4107	-0.283731	0.142691	-1.98843	0.0467642	0.289763
ENSBTAG00000017452	RCAN3	102.373	0.183495	0.0923986	1.9859	0.0470441	0.290106
ENSBTAG00000017741	HACD4	36.0325	0.282829	0.142445	1.98554	0.0470848	0.290106
ENSBTAG00000011074	BRD2	41.7262	-0.277401	0.139765	-1.98477	0.0471696	0.290106
ENSBTAG00000019140	SPINK5	23.5363	0.325279	0.163726	1.98673	0.0469528	0.290106
ENSBTAG00000019218	ATP6V0A1	50.8601	0.268933	0.135595	1.98335	0.0473278	0.29054
ENSBTAG00000030690	RADIL	70.8444	-0.266158	0.13425	-1.98255	0.0474172	0.290551
ENSBTAG00000009602	TMEM120B	35.8043	-0.242859	0.12256	-1.98155	0.0475296	0.290702
ENSBTAG00000047537		58.4413	0.282484	0.143031	1.97499	0.0482691	0.290727
ENSBTAG00000031723		23.4046	-0.323212	0.163393	-1.97812	0.0479148	0.290727
ENSBTAG00000021884	CXXC1	24.3975	-0.273631	0.138313	-1.97834	0.0478901	0.290727
ENSBTAG00000004448	CKAP5	44.2043	-0.332689	0.168623	-1.97298	0.0484984	0.290727
ENSBTAG00000003653	LYAR	184.021	0.257142	0.130215	1.97476	0.0482954	0.290727
ENSBTAG00000031171	SH3GLB1	47.439	-0.313498	0.158594	-1.97673	0.0480725	0.290727
ENSBTAG00000045710		32.1707	-0.349283	0.176464	-1.97935	0.0477771	0.290727
ENSBTAG00000018278		34.3515	0.261098	0.1323	1.97353	0.0484347	0.290727
ENSBTAG00000006273	SULT4A1	42.9533	0.289883	0.146722	1.97573	0.0481859	0.290727
ENSBTAG00000015116	RAD23A	23.8043	-0.308385	0.155711	-1.9805	0.047647	0.290727
ENSBTAG00000011354	NUDT9	18.2717	0.313263	0.158776	1.97299	0.0484968	0.290727
ENSBTAG00000007766	CDK5	97.9416	0.212083	0.107585	1.9713	0.048689	0.290818
ENSBTAG00000003937	RPS13	50.4689	-0.275513	0.139745	-1.97154	0.0486627	0.290818
ENSBTAG00000012148	EHMT1	20.6199	-0.307659	0.15629	-1.96852	0.0490084	0.292199
ENSBTAG00000020164	BAZ1A	98.4301	0.271258	0.137852	1.96775	0.0490965	0.292199
ENSBTAG00000030175	FBF1	15.1357	-0.355628	0.181167	-1.96299	0.0496476	0.29495
ENSBTAG00000000271	MNS1	39.8893	-0.360794	0.183974	-1.96112	0.0498653	0.295383
ENSBTAG00000015034	IK	123.285	0.194276	0.0990787	1.96083	0.0498989	0.295383
ENSBTAG00000021931		161.184	0.225014	0.114852	1.95915	0.0500948	0.296015
ENSBTAG00000018800		38.752	-0.285794	0.145941	-1.95829	0.0501965	0.296088
ENSBTAG00000004484	CEP83	57.265	0.30258	0.154779	1.95492	0.0505921	0.297599
ENSBTAG00000008577	GRSF1	56.5405	0.224016	0.114611	1.95458	0.0506322	0.297599
ENSBTAG00000026248	POP7	26.7066	-0.318653	0.16327	-1.9517	0.0509742	0.299079
ENSBTAG00000047856	PAK2	15.4713	-0.355294	0.182704	-1.94464	0.0518182	0.299995
ENSBTAG00000018216	SKA1	211.733	-0.202101	0.103898	-1.94518	0.0517529	0.299995
ENSBTAG00000002126	PFKFB2	20.558	0.313566	0.16109	1.94652	0.051592	0.299995
ENSBTAG00000016578	HNRNPR	18.1618	0.304765	0.156882	1.94263	0.0520603	0.299995
ENSBTAG00000040199	POLR2H	40.8297	-0.282269	0.145217	-1.94378	0.0519221	0.299995
ENSBTAG00000031886		19.0471	0.328066	0.168476	1.94726	0.0515037	0.299995
ENSBTAG00000004672	RDX	213.368	0.23805	0.122263	1.94703	0.0515312	0.299995
ENSBTAG00000018074	VPS72	179.7	0.23084	0.118686	1.94496	0.0517795	0.299995
ENSBTAG00000009522	EIF4E	103.786	0.213893	0.110134	1.94212	0.0521224	0.299995
ENSBTAG00000014393	CLK2	65.5403	0.232453	0.119692	1.94209	0.0521258	0.299995
ENSBTAG00000005898	TGS1	25.6243	0.324476	0.166843	1.9448	0.0517995	0.299995
ENSBTAG00000006003	SAP130	26.0879	0.279763	0.144118	1.9412	0.0522335	0.300093
ENSBTAG00000013851	BCL10	41.935	0.220694	0.114215	1.93227	0.0533265	0.304264
ENSBTAG00000011531	SS18	120.096	0.178078	0.0920566	1.93444	0.0530589	0.304264
ENSBTAG00000031885	TMEM251	26.5189	0.307653	0.159136	1.93327	0.0532029	0.304264
ENSBTAG00000021767	UBE2N	85.5674	0.208066	0.107675	1.93235	0.053316	0.304264
ENSBTAG00000001152	TLE6	78.3543	-0.261199	0.135523	-1.92734	0.0539367	0.307217
ENSBTAG00000016023	EIF4A3	59.6242	0.239573	0.124492	1.9244	0.0543042	0.30878
ENSBTAG00000044184	TUBGCP3	31.7356	0.267052	0.138972	1.92163	0.0546521	0.309555
ENSBTAG00000006158	DZIP3	16.7656	0.342341	0.178197	1.92114	0.0547142	0.309555
ENSBTAG00000004654	PWP1	230.114	-0.238118	0.12395	-1.92109	0.0547207	0.309555
ENSBTAG00000019077		28.9668	0.294405	0.153316	1.92025	0.0548268	0.309626
ENSBTAG00000013184	CEP120	48.9902	0.316298	0.164928	1.91779	0.0551376	0.310852
ENSBTAG00000013125	PLAUR	59.8773	-0.323137	0.168828	-1.91399	0.0556208	0.313044
ENSBTAG00000020685		48.9004	-0.283728	0.14832	-1.91295	0.0557545	0.313264
ENSBTAG00000001352	SDCCAG3	88.7079	-0.244136	0.127747	-1.91109	0.0559934	0.314075
ENSBTAG00000012044	RPL13	30.3563	-0.288044	0.151	-1.90757	0.0564467	0.314772
ENSBTAG00000018438	RRAGD	51.8941	-0.254638	0.133448	-1.90814	0.0563727	0.314772
ENSBTAG00000004942	EXOSC9	101.399	0.22214	0.116476	1.90718	0.0564975	0.314772
ENSBTAG00000013901	PTDSS1	44.7157	0.251434	0.131826	1.90732	0.0564795	0.314772
ENSBTAG00000014855	MICAL2	149.756	0.191717	0.10059	1.90593	0.0566598	0.315147
ENSBTAG00000021069		81.0613	0.187739	0.0986841	1.90242	0.0571162	0.317153
ENSBTAG00000016874		39.5171	-0.298014	0.156961	-1.89865	0.0576102	0.317767
ENSBTAG00000046100		48.0098	-0.280584	0.147627	-1.90063	0.0573503	0.317767
ENSBTAG00000002209	JPT2	35.6979	-0.323189	0.170128	-1.89968	0.0574749	0.317767
ENSBTAG00000019387	NIFK	119.261	0.188707	0.0993612	1.8992	0.0575376	0.317767
ENSBTAG00000020115	UBE2O	21.8034	-0.354161	0.186638	-1.89758	0.057751	0.317952
ENSBTAG00000021830	ENPP1	36.5563	0.282533	0.149107	1.89484	0.0581135	0.317952
ENSBTAG00000012005	IFT43	15.724	-0.35247	0.185909	-1.89593	0.0579699	0.317952
ENSBTAG00000003842	RABGEF1	58.2176	-0.192473	0.101582	-1.89477	0.0581233	0.317952
ENSBTAG00000010485	MFN1	22.018	0.282492	0.149052	1.89526	0.0580576	0.317952
ENSBTAG00000024603	NCOR2	61.4883	-0.252698	0.133504	-1.89281	0.0583831	0.318847
ENSBTAG00000012545	CASC4	36.496	0.263203	0.139261	1.88999	0.0587592	0.320373
ENSBTAG00000014181	RNF111	78.6659	0.238956	0.126557	1.88813	0.059009	0.321207
ENSBTAG00000014917	GTPBP4	126.262	0.221739	0.117519	1.88683	0.0591834	0.321628
ENSBTAG00000000447	FRA10AC1	62.6171	-0.257419	0.136825	-1.88137	0.0599214	0.323783
ENSBTAG00000017942		49.0295	-0.252121	0.134086	-1.88029	0.0600684	0.323783
ENSBTAG00000000040	MAFG	285.605	0.195167	0.103734	1.88142	0.0599144	0.323783
ENSBTAG00000033095	WDR70	35.5529	-0.234639	0.124746	-1.88094	0.0599801	0.323783
ENSBTAG00000002718	TINF2	24.9686	-0.305605	0.16246	-1.88111	0.0599569	0.323783
ENSBTAG00000010545	KXD1	15.4036	0.325488	0.17367	1.87418	0.0609061	0.327766
ENSBTAG00000009777	NUP35	281.051	0.189612	0.101446	1.86909	0.0616097	0.329615
ENSBTAG00000003882	EMC3	25.4918	0.246159	0.131713	1.8689	0.0616361	0.329615
ENSBTAG00000001080	SPAG17	16.5129	-0.314209	0.168121	-1.86894	0.0616307	0.329615
ENSBTAG00000012982	PPCS	32.8549	0.301654	0.161414	1.86882	0.0616474	0.329615
ENSBTAG00000007167		39.7834	-0.26697	0.143093	-1.8657	0.0620829	0.33008
ENSBTAG00000020193	DCLRE1A	40.6042	0.274378	0.147015	1.86633	0.0619952	0.33008
ENSBTAG00000001794		35.4344	-0.330399	0.177125	-1.86535	0.0621328	0.33008
ENSBTAG00000030169	SUMO2	525.416	0.170967	0.0915789	1.86689	0.0619174	0.33008
ENSBTAG00000020505	SBNO1	44.9158	0.249817	0.133984	1.86453	0.062247	0.330158
ENSBTAG00000015694	MON1B	26.5878	-0.258012	0.138681	-1.86047	0.0628184	0.332656
ENSBTAG00000000504	GTF2B	102.724	0.266204	0.143147	1.85965	0.0629345	0.33274
ENSBTAG00000011843	EEF1G	28.6133	-0.308804	0.166342	-1.85644	0.0633908	0.334087
ENSBTAG00000020641	PSMA5	264.176	0.16156	0.0869946	1.85712	0.0632938	0.334087
ENSBTAG00000027569	APBB2	25.1487	-0.337699	0.182192	-1.85353	0.063806	0.335741
ENSBTAG00000011893		16.2983	-0.320617	0.173065	-1.85258	0.0639431	0.335929
ENSBTAG00000021170	OSBPL9	31.5818	-0.293711	0.158781	-1.84978	0.0643446	0.337504
ENSBTAG00000006955	CPNE1	24.1869	0.286286	0.154853	1.84876	0.0644922	0.337743
ENSBTAG00000014726	VAMP3	91.0321	0.165938	0.0899121	1.84555	0.0649571	0.339118
ENSBTAG00000006819		27.3285	0.239792	0.12993	1.84554	0.0649593	0.339118
ENSBTAG00000030591	CWC25	165.438	-0.185747	0.100721	-1.84418	0.0651572	0.339617
ENSBTAG00000017325	ATG13	15.7197	0.283659	0.153925	1.84284	0.065352	0.340097
ENSBTAG00000019565	NCOA4	51.2628	0.250342	0.135956	1.84135	0.0655701	0.340698
ENSBTAG00000035654	DYNLT1	15.7444	-0.344039	0.187223	-1.83759	0.0661227	0.34196
ENSBTAG00000031544	DDIT3	44.1202	-0.218033	0.118609	-1.83826	0.0660244	0.34196
ENSBTAG00000020446	THOP1	22.8734	-0.31275	0.170169	-1.83788	0.0660797	0.34196
ENSBTAG00000020761	USP33	43.0128	0.27308	0.148733	1.83604	0.0663512	0.342075
ENSBTAG00000002203	NDUFS2	21.0603	-0.262738	0.143067	-1.83646	0.0662892	0.342075
ENSBTAG00000006729	ARID5B	25.9959	0.283243	0.154462	1.83374	0.0666924	0.343097
ENSBTAG00000006767	MRPL13	18.1341	-0.296543	0.161753	-1.83331	0.0667564	0.343097
ENSBTAG00000009389	HNRNPH1	31.2784	0.232464	0.127016	1.83019	0.0672208	0.344949
ENSBTAG00000037931	RPL39	52.8125	-0.298892	0.163381	-1.82942	0.0673373	0.345013
ENSBTAG00000018854		48.0007	0.233555	0.127792	1.82762	0.0676065	0.345858
ENSBTAG00000020066	ZW10	19.7806	0.330567	0.180954	1.8268	0.0677296	0.345953
ENSBTAG00000011790	MED14	173.417	0.197542	0.108188	1.82592	0.067863	0.346101
ENSBTAG00000005166	CHTOP	25.7731	0.304862	0.167234	1.82296	0.0683091	0.346523
ENSBTAG00000021162	CKAP2	24.5356	-0.308678	0.169348	-1.82275	0.0683417	0.346523
ENSBTAG00000008654	HOOK2	25.0797	-0.263933	0.144697	-1.82404	0.0681459	0.346523
ENSBTAG00000014526	MOB3A	16.5978	0.296529	0.162695	1.8226	0.0683638	0.346523
ENSBTAG00000033983	MAP2K1	142.182	0.205557	0.11286	1.82135	0.0685538	0.346955
ENSBTAG00000010552	PSMG2	26.731	0.252561	0.138767	1.82004	0.0687523	0.347429
ENSBTAG00000020226	CHRAC1	43.1956	-0.266861	0.146854	-1.81719	0.0691882	0.347723
ENSBTAG00000015169	UBXN4	123.39	-0.217426	0.119668	-1.81692	0.0692299	0.347723
ENSBTAG00000033269	U1	17.2136	-0.380568	0.209325	-1.81807	0.0690527	0.347723
ENSBTAG00000018877	PDIA5	122.237	0.185198	0.101864	1.8181	0.0690492	0.347723
ENSBTAG00000012081		18.9307	-0.274785	0.151349	-1.81558	0.0694354	0.348228
ENSBTAG00000016401	OPTN	68.0903	0.220253	0.121439	1.81369	0.0697253	0.348231
ENSBTAG00000000495		17.1312	0.294349	0.162314	1.81346	0.0697616	0.348231
ENSBTAG00000007970	C3orf38	50.2055	0.227719	0.125615	1.81284	0.0698563	0.348231
ENSBTAG00000002890	RBM10	16.6091	-0.313185	0.17265	-1.81399	0.0696789	0.348231
ENSBTAG00000003268	PELO	15.4879	0.327096	0.181246	1.80471	0.07112	0.353998
ENSBTAG00000013440	RBM42	110.133	-0.175224	0.0972959	-1.80094	0.0717121	0.35641
ENSBTAG00000013761	STMN1	42.374	0.234647	0.13041	1.79931	0.0719704	0.357099
ENSBTAG00000015012	PTRHD1	63.2476	0.241241	0.13412	1.7987	0.072066	0.357099
ENSBTAG00000019247		17.0354	-0.35623	0.198171	-1.79759	0.0722418	0.357435
ENSBTAG00000013772	SRRM1	19.4583	-0.33055	0.184412	-1.79245	0.0730613	0.360951
ENSBTAG00000021838	ESRP1	129.847	0.21859	0.122107	1.79015	0.0734303	0.361343
ENSBTAG00000001254	ANKRD46	18.5747	0.27618	0.154298	1.78991	0.0734676	0.361343
ENSBTAG00000020472	KDM5A	44.3505	0.204635	0.11425	1.79112	0.0732738	0.361343
ENSBTAG00000019007		28.5795	-0.30803	0.172181	-1.78899	0.0736162	0.361537
ENSBTAG00000002881	AP4M1	17.0113	0.293312	0.164204	1.78626	0.0740564	0.363161
ENSBTAG00000006133		46.4188	-0.291463	0.163245	-1.78543	0.074191	0.363284
ENSBTAG00000006246	CBX5	20.314	-0.285157	0.160291	-1.77899	0.0752407	0.36788
ENSBTAG00000032308	U1	22.9083	-0.384394	0.216466	-1.77577	0.0757712	0.369929
ENSBTAG00000000406	GPATCH4	16.3898	0.357693	0.201948	1.77121	0.0765257	0.373063
ENSBTAG00000009112	TRAM2	54.0352	0.265709	0.150211	1.76891	0.0769096	0.374384
ENSBTAG00000002849	IRF6	15.2432	-0.31896	0.181364	-1.75867	0.078634	0.375628
ENSBTAG00000013620	UCHL5	24.6161	-0.290228	0.164953	-1.75946	0.0785	0.375628
ENSBTAG00000015327	SPTAN1	163.788	0.218806	0.124263	1.76083	0.0782669	0.375628
ENSBTAG00000000660	FAM83D	57.6342	-0.221195	0.125506	-1.76243	0.0779968	0.375628
ENSBTAG00000011770	TJP2	25.7694	0.279042	0.158462	1.76094	0.0782493	0.375628
ENSBTAG00000046609		457.299	0.20024	0.113489	1.7644	0.0776651	0.375628
ENSBTAG00000020403	ZMYM2	16.3866	-0.288752	0.164041	-1.76024	0.0783666	0.375628
ENSBTAG00000009912	PAN3	28.5714	0.293389	0.166524	1.76185	0.0780954	0.375628
ENSBTAG00000007591	CHUK	75.458	0.200593	0.11373	1.76377	0.0777713	0.375628
ENSBTAG00000003708	SEC23A	34.0089	-0.225755	0.128417	-1.75798	0.0787516	0.375628
ENSBTAG00000002256	YEATS4	30.5551	0.255521	0.145315	1.7584	0.0786802	0.375628
ENSBTAG00000000131		56.5628	-0.213836	0.121301	-1.76285	0.077925	0.375628
ENSBTAG00000016995	CECR5	21.37	-0.2945	0.166798	-1.76561	0.0774607	0.375628
ENSBTAG00000017068		148.254	0.191356	0.108415	1.76504	0.0775566	0.375628
ENSBTAG00000005012	HSPH1	46.9168	0.294084	0.167389	1.75689	0.0789365	0.375969
ENSBTAG00000014775	GUK1	15.5322	0.321273	0.183132	1.75432	0.0793749	0.376457
ENSBTAG00000001962	MRPS27	58.596	0.200946	0.114506	1.75489	0.0792779	0.376457
ENSBTAG00000013038	UBE2L3	133.226	0.218889	0.124789	1.75407	0.0794178	0.376457
ENSBTAG00000019886	BORA	21.6722	-0.260461	0.148526	-1.75363	0.0794933	0.376457
ENSBTAG00000003147	JAK1	82.5547	0.201626	0.115079	1.75207	0.079762	0.377191
ENSBTAG00000026403	CREBBP	122.861	0.237894	0.135851	1.75114	0.0799226	0.377412
ENSBTAG00000006088	FAM104A	195.454	0.199132	0.113845	1.74916	0.0802641	0.377948
ENSBTAG00000000694	TAF10	77.2244	0.199503	0.114048	1.74929	0.0802406	0.377948
ENSBTAG00000017140	KIAA1524	55.7824	-0.21486	0.12294	-1.74768	0.0805195	0.378233
ENSBTAG00000001294	PPP1R15A	93.2097	-0.192327	0.110059	-1.74749	0.0805528	0.378233
ENSBTAG00000023744	YPEL5	388.11	0.155395	0.0890141	1.74573	0.0808574	0.379126
ENSBTAG00000020498	ACP1	21.4452	0.311168	0.178744	1.74086	0.0817088	0.382577
ENSBTAG00000010196	NUP43	17.39	0.306473	0.176302	1.73835	0.0821499	0.3841
ENSBTAG00000008842	JPH1	33.3761	-0.240765	0.138935	-1.73293	0.0831085	0.387489
ENSBTAG00000008016	STX17	25.2772	-0.271655	0.156712	-1.73347	0.0830117	0.387489
ENSBTAG00000023928	RDH14	16.8033	0.293952	0.170252	1.72657	0.084245	0.392236
ENSBTAG00000007719	MFSD6	32.0207	-0.238934	0.138574	-1.72424	0.0846648	0.393087
ENSBTAG00000007403	SLC7A3	17.276	-0.377217	0.218705	-1.72477	0.0845681	0.393087
ENSBTAG00000015069	PCNP	27.4861	0.227074	0.131959	1.72078	0.08529	0.395435
ENSBTAG00000019312	TFCP2	17.3956	0.257243	0.149856	1.7166	0.0860531	0.397607
ENSBTAG00000003547	CSTF2	19.096	-0.269706	0.157138	-1.71636	0.0860959	0.397607
ENSBTAG00000018261	PDHX	21.3231	0.246952	0.143935	1.71572	0.086214	0.397607
ENSBTAG00000002462	MRPL47	63.9994	0.202503	0.118037	1.71558	0.0862381	0.397607
ENSBTAG00000008755	MARCH7	30.2467	-0.216489	0.12624	-1.7149	0.0863627	0.397628
ENSBTAG00000038232		571.077	-0.273835	0.159961	-1.71189	0.0869172	0.398923
ENSBTAG00000017279	VAPA	234.082	0.167633	0.0979257	1.71184	0.0869262	0.398923
ENSBTAG00000039555		21.5515	-0.351797	0.205559	-1.71141	0.087005	0.398923
ENSBTAG00000043560	COX3	1388.1	-0.304781	0.178236	-1.70998	0.087269	0.399085
ENSBTAG00000016532	MAPKAPK3	19.1447	-0.283842	0.165998	-1.70992	0.0872811	0.399085
ENSBTAG00000020407	MTSS1	84.6212	0.199337	0.116807	1.70655	0.0879051	0.401385
ENSBTAG00000005843	REXO2	232.687	-0.200851	0.117923	-1.70324	0.088523	0.40365
ENSBTAG00000002411	CTNND1	213.737	0.174956	0.10284	1.70125	0.0888969	0.403689
ENSBTAG00000045979		33.2755	-0.254797	0.149755	-1.70143	0.0888624	0.403689
ENSBTAG00000001731	GLYR1	17.5397	-0.263864	0.155041	-1.7019	0.0887738	0.403689
ENSBTAG00000013371	RUBCNL	70.7895	-0.23494	0.138254	-1.69934	0.0892559	0.404765
ENSBTAG00000006543		15.9797	-0.28075	0.165307	-1.69836	0.0894405	0.405048
ENSBTAG00000003218	RAB28	20.0332	0.251797	0.148385	1.69692	0.0897117	0.405722
ENSBTAG00000021779	MGST2	61.7457	-0.249077	0.146881	-1.69577	0.089929	0.406151
ENSBTAG00000006118	RSRC2	43.9006	0.237135	0.139945	1.69449	0.0901725	0.406159
ENSBTAG00000001522	MTERF3	42.1093	-0.191031	0.112738	-1.69447	0.0901758	0.406159
ENSBTAG00000002648		55.9612	0.250966	0.148249	1.69286	0.0904812	0.406981
ENSBTAG00000019073	TRAF7	39.3846	-0.22588	0.133737	-1.68898	0.0912224	0.408616
ENSBTAG00000034495	GTF2F2	73.612	-0.179105	0.106051	-1.68885	0.0912483	0.408616
ENSBTAG00000000622	RPS17	120.645	0.1757	0.104064	1.68838	0.0913377	0.408616
ENSBTAG00000034766	U1	20.4083	-0.353018	0.208885	-1.69001	0.0910264	0.408616
ENSBTAG00000015825	CCDC65	27.2185	0.24459	0.145247	1.68396	0.0921896	0.410824
ENSBTAG00000008147	MICAL1	23.3928	-0.288026	0.171048	-1.68389	0.092203	0.410824
ENSBTAG00000008683	LDHA	78.8818	-0.246572	0.146415	-1.68407	0.0921688	0.410824
ENSBTAG00000002227	LRIG3	44.4028	0.223085	0.132622	1.68211	0.0925475	0.411016
ENSBTAG00000015283	RPL32	41.6337	0.274375	0.163065	1.68261	0.0924508	0.411016
ENSBTAG00000001736	UBN1	28.3441	-0.245144	0.145768	-1.68175	0.0926181	0.411016
ENSBTAG00000015414	TBCD	17.64	-0.268296	0.159941	-1.67748	0.0934494	0.41225
ENSBTAG00000029640	U1	17.6473	-0.350903	0.209132	-1.6779	0.0933657	0.41225
ENSBTAG00000011243	TOE1	32.273	0.229887	0.136891	1.67934	0.0930851	0.41225
ENSBTAG00000010242	LAMP1	21.2539	-0.282561	0.168351	-1.67841	0.0932675	0.41225
ENSBTAG00000031458		17.4341	-0.278666	0.166157	-1.67713	0.0935179	0.41225
ENSBTAG00000021580	HNRNPA3	17.2647	-0.282985	0.169187	-1.67262	0.094403	0.414498
ENSBTAG00000019794	SYPL1	33.7234	0.218309	0.130433	1.67373	0.0941837	0.414498
ENSBTAG00000014373	CETN3	232.481	-0.166369	0.0994556	-1.6728	0.0943675	0.414498
ENSBTAG00000020257	PTPN5	31.3808	0.267066	0.159834	1.67089	0.0947436	0.415443
ENSBTAG00000001601	PKM	50.7589	0.254777	0.152564	1.66997	0.094925	0.415689
ENSBTAG00000010390	SRI	22.2377	0.243641	0.146251	1.66591	0.095731	0.417563
ENSBTAG00000010351	SNX25	115.89	0.279313	0.167661	1.66594	0.0957259	0.417563
ENSBTAG00000019843	HAUS6	28.4385	0.244522	0.146743	1.66633	0.0956481	0.417563
ENSBTAG00000018256	SMC6	37.4199	0.255446	0.153443	1.66476	0.0959613	0.418018
ENSBTAG00000046081	U1	17.9977	-0.350836	0.210942	-1.66319	0.0962747	0.418547
ENSBTAG00000012656	OVOL1	31.5497	-0.326509	0.196351	-1.66289	0.0963352	0.418547
ENSBTAG00000031598	NIPSNAP2	33.3362	-0.218414	0.13142	-1.66195	0.0965225	0.418811
ENSBTAG00000009565	RASA1	127.717	0.174709	0.105213	1.66053	0.0968079	0.419501
ENSBTAG00000019009		31.3935	-0.267756	0.161495	-1.65798	0.0973219	0.419777
ENSBTAG00000031940	RSBN1	18.769	0.26927	0.162505	1.657	0.0975197	0.419777
ENSBTAG00000001398	ATP2A2	188.779	0.21145	0.127643	1.65657	0.0976055	0.419777
ENSBTAG00000006978	HSD17B4	16.1068	0.294633	0.177798	1.65713	0.097494	0.419777
ENSBTAG00000005627	PAFAH1B2	37.1156	-0.201859	0.121909	-1.65582	0.0977579	0.419777
ENSBTAG00000010012	BTF3	84.2996	-0.207836	0.125425	-1.65705	0.0975096	0.419777
ENSBTAG00000014453	PLK1	119.474	0.256875	0.15513	1.65587	0.0977472	0.419777
ENSBTAG00000010059	C9orf72	20.3552	0.239636	0.144811	1.65482	0.0979611	0.420105
ENSBTAG00000006235	INTS3	30.3558	-0.249133	0.150796	-1.65212	0.0985106	0.421371
ENSBTAG00000009859	SUMO1	50.5781	0.270711	0.163796	1.65273	0.0983867	0.421371
ENSBTAG00000023471	RPL36	18.2947	-0.321096	0.194594	-1.65009	0.0989255	0.422601
ENSBTAG00000015308	SMARCE1	83.6186	-0.174299	0.105783	-1.64771	0.099413	0.423591
ENSBTAG00000000705	COX7A2L	199.843	0.189132	0.114758	1.6481	0.0993328	0.423591
ENSBTAG00000002763	KMT2B	34.5078	-0.22566	0.137042	-1.64665	0.0996292	0.423754
ENSBTAG00000000359	EIF3J	85.9968	-0.214919	0.130548	-1.64628	0.0997069	0.423754
ENSBTAG00000000215	GNB1	88.5649	0.169736	0.103159	1.64539	0.0998897	0.423988
ENSBTAG00000001360	RPS12	81.1771	-0.235564	0.143422	-1.64246	0.100495	0.426012
ENSBTAG00000011482	SLC43A2	22.129	-0.249809	0.152255	-1.64072	0.100855	0.426275
ENSBTAG00000019883	IST1	25.9116	-0.218551	0.133221	-1.64051	0.100899	0.426275
ENSBTAG00000008845	INTS9	64.1437	-0.194024	0.118567	-1.63642	0.101752	0.426275
ENSBTAG00000043545		51.9417	-0.340912	0.20858	-1.63444	0.102167	0.426275
ENSBTAG00000028809	U1	21.0784	-0.342089	0.209413	-1.63356	0.102351	0.426275
ENSBTAG00000001626	CTPS1	25.7975	-0.229883	0.14051	-1.63606	0.101828	0.426275
ENSBTAG00000005493	TBC1D14	81.127	0.19787	0.120925	1.6363	0.101776	0.426275
ENSBTAG00000015022	KIF2A	25.9946	-0.258746	0.158172	-1.63585	0.101871	0.426275
ENSBTAG00000019520	ZC3H18	128.569	-0.1697	0.1039	-1.63329	0.102408	0.426275
ENSBTAG00000006008	CAMSAP1	57.3849	-0.165206	0.101172	-1.63292	0.102486	0.426275
ENSBTAG00000023697		16.7996	-0.343337	0.209422	-1.63945	0.10112	0.426275
ENSBTAG00000012512	GPR137	35.0373	0.196574	0.119963	1.63862	0.101292	0.426275
ENSBTAG00000003934	PSPC1	24.5725	-0.236362	0.144188	-1.63926	0.101159	0.426275
ENSBTAG00000013895	RELA	30.4781	0.222881	0.136359	1.63451	0.102151	0.426275
ENSBTAG00000019474	HERC1	19.019	0.299971	0.183356	1.636	0.10184	0.426275
ENSBTAG00000004402	PRELID3B	16.088	0.264127	0.162036	1.63005	0.10309	0.427631
ENSBTAG00000017776	CHD2	46.2743	-0.222917	0.136775	-1.62981	0.103142	0.427631
ENSBTAG00000011350	FAM58A	286.987	-0.213707	0.131146	-1.62954	0.103199	0.427631
ENSBTAG00000007566	CEP170	28.7063	0.291935	0.179377	1.62749	0.103633	0.428452
ENSBTAG00000019930	CLNS1A	23.2334	0.236302	0.145204	1.62738	0.103656	0.428452
ENSBTAG00000001942	SNX27	29.7221	0.268642	0.165582	1.62241	0.104715	0.429546
ENSBTAG00000047008		43.1213	-0.240393	0.148405	-1.61984	0.105266	0.429546
ENSBTAG00000031793	NUDT2	154.975	0.14761	0.091188	1.61874	0.105503	0.429546
ENSBTAG00000001821	PRRC2C	112.948	0.211928	0.130784	1.62044	0.105137	0.429546
ENSBTAG00000006441	ATP5F1	55.0431	0.196846	0.121481	1.62038	0.105151	0.429546
ENSBTAG00000000524		80.7506	0.187104	0.115556	1.61916	0.105412	0.429546
ENSBTAG00000001999	C11orf57	25.6258	-0.229357	0.141576	-1.62003	0.105227	0.429546
ENSBTAG00000019949	DBR1	32.2779	-0.227372	0.140324	-1.62034	0.10516	0.429546
ENSBTAG00000023453	C19orf54	18.0839	0.280062	0.17304	1.61848	0.10556	0.429546
ENSBTAG00000018471	SSR3	34.3229	-0.228797	0.141299	-1.61924	0.105397	0.429546
ENSBTAG00000011524	XRN1	16.7486	0.275426	0.170198	1.61827	0.105605	0.429546
ENSBTAG00000020865	PELI1	66.4094	0.176457	0.10874	1.62274	0.104645	0.429546
ENSBTAG00000001460	LIN7C	41.2649	0.220165	0.135541	1.62434	0.104304	0.429546
ENSBTAG00000016680	PPID	34.4794	0.275089	0.170062	1.61758	0.105753	0.42962
ENSBTAG00000004976	CDCA7L	15.7693	-0.305553	0.189002	-1.61667	0.10595	0.429895
ENSBTAG00000030744	NFYB	20.6544	0.241751	0.1496	1.61599	0.106097	0.429964
ENSBTAG00000000207	PUDP	42.2737	0.228264	0.141351	1.61488	0.106338	0.429965
ENSBTAG00000017139	STX7	49.5728	0.233181	0.144403	1.61479	0.106356	0.429965
ENSBTAG00000021222	ZNF771	24.1146	0.264603	0.163959	1.61384	0.106562	0.430273
ENSBTAG00000007139	WSB2	17.5345	-0.271187	0.168101	-1.61324	0.106692	0.430274
ENSBTAG00000004886	ZAR1	158.88	-0.244999	0.151928	-1.6126	0.106832	0.430313
ENSBTAG00000045940	MGC148328	16.337	0.263682	0.164317	1.60471	0.108557	0.4362
ENSBTAG00000002999		262.615	0.182386	0.113618	1.60525	0.108438	0.4362
ENSBTAG00000006965	NLRP8	75.8613	-0.26563	0.165605	-1.60399	0.108716	0.43631
ENSBTAG00000007130	ESF1	178.244	0.216358	0.135035	1.60224	0.109103	0.436894
ENSBTAG00000002918	RAD51	19.0705	-0.271217	0.169284	-1.60214	0.109125	0.436894
ENSBTAG00000002267	ANKRD40	15.8368	0.263678	0.164702	1.60094	0.109391	0.43743
ENSBTAG00000034506	SNRPG	158.133	-0.171796	0.107392	-1.5997	0.109664	0.437996
ENSBTAG00000035643	NAP1L1	38.555	-0.212202	0.132882	-1.59692	0.110283	0.438881
ENSBTAG00000005685	HSD11B2	25.1649	-0.306199	0.191615	-1.59799	0.110045	0.438881
ENSBTAG00000002326	LGALS3	68.2811	0.222959	0.139615	1.59696	0.110276	0.438881
ENSBTAG00000047418	SLC25A6	89.7953	-0.211169	0.132539	-1.59326	0.111103	0.441613
ENSBTAG00000019780	USP5	19.7996	-0.257672	0.161975	-1.59082	0.111651	0.441673
ENSBTAG00000006270	HSP90AA1	546.181	-0.151811	0.0953996	-1.59132	0.111537	0.441673
ENSBTAG00000019552	PGRMC1	60.679	0.200751	0.126058	1.59253	0.111266	0.441673
ENSBTAG00000037489	CRCP	73.8826	0.201203	0.126408	1.59169	0.111453	0.441673
ENSBTAG00000019181	BAIAP2L1	125.043	0.205507	0.12933	1.58901	0.112058	0.442757
ENSBTAG00000026993		34.0369	0.21939	0.138163	1.58791	0.112308	0.443215
ENSBTAG00000032151	CCDC73	52.3623	-0.247047	0.155692	-1.58677	0.112565	0.4437
ENSBTAG00000010126	PCIF1	23.2787	0.250201	0.157881	1.58474	0.113026	0.444988
ENSBTAG00000019220	SMARCA4	104.73	0.196458	0.124017	1.58412	0.113166	0.445013
ENSBTAG00000010503	TIMM9	19.6935	0.295849	0.186984	1.58221	0.113601	0.44601
ENSBTAG00000013830	LEO1	124.214	-0.192357	0.121604	-1.58183	0.113689	0.44601
ENSBTAG00000005211		228.813	0.175264	0.110903	1.58034	0.114029	0.446814
ENSBTAG00000001002	TCF7	26.3505	0.247801	0.156895	1.5794	0.114243	0.447127
ENSBTAG00000021219	SEPT1	28.2117	0.237553	0.150523	1.57818	0.114524	0.447696
ENSBTAG00000010947	PHYHIPL	67.2285	0.229924	0.14605	1.57428	0.115423	0.44903
ENSBTAG00000019581	PLEKHF2	180.542	0.163214	0.103941	1.57026	0.116355	0.44903
ENSBTAG00000003359	ELOVL5	123.683	0.194953	0.124135	1.5705	0.1163	0.44903
ENSBTAG00000014043	BIVM-ERCC5	21.0652	0.231604	0.1473	1.57233	0.115874	0.44903
ENSBTAG00000003390	SF3A1	63.9178	0.220585	0.140237	1.57295	0.115731	0.44903
ENSBTAG00000001842	GSTM3	205.785	0.205917	0.130948	1.57251	0.115831	0.44903
ENSBTAG00000011147	RNF13	28.6188	0.224451	0.142924	1.57043	0.116316	0.44903
ENSBTAG00000007780	CAMK1	16.1852	-0.277599	0.176254	-1.575	0.115257	0.44903
ENSBTAG00000017258	ACSL3	52.0267	0.221193	0.140788	1.57111	0.116158	0.44903
ENSBTAG00000002090	CPSF4	23.6679	-0.248894	0.15819	-1.57338	0.11563	0.44903
ENSBTAG00000007913		165.723	0.169452	0.107839	1.57134	0.116103	0.44903
ENSBTAG00000018425	PSMD7	25.8767	0.240825	0.153442	1.56949	0.116533	0.449185
ENSBTAG00000002920	KAT6B	40.9002	-0.250995	0.160137	-1.56738	0.117027	0.449185
ENSBTAG00000002703	ATP6V1A	16.8674	0.24103	0.153855	1.5666	0.117208	0.449185
ENSBTAG00000005456	TTK	35.6709	-0.202112	0.12887	-1.56834	0.116802	0.449185
ENSBTAG00000016855	BUD13	28.6471	-0.226979	0.144823	-1.56728	0.117048	0.449185
ENSBTAG00000002550		41.3657	-0.2437	0.155554	-1.56666	0.117194	0.449185
ENSBTAG00000019593	KNOP1	26.4451	0.24465	0.156268	1.56558	0.117447	0.449581
ENSBTAG00000004549	UPRT	29.4763	0.213607	0.136761	1.5619	0.118313	0.450045
ENSBTAG00000006844	LEF1	30.5782	-0.272828	0.174775	-1.56102	0.118519	0.450045
ENSBTAG00000003209	BLCAP	69.7362	-0.197543	0.126443	-1.56231	0.118214	0.450045
ENSBTAG00000010337	ALG11	28.3932	-0.236281	0.15133	-1.56137	0.118438	0.450045
ENSBTAG00000015527	MYO1D	31.1907	0.274967	0.17589	1.56329	0.117985	0.450045
ENSBTAG00000009284	GLS2	38.6757	0.213243	0.136463	1.56264	0.118137	0.450045
ENSBTAG00000018588	TMBIM6	29.2824	0.269059	0.17206	1.56375	0.117876	0.450045
ENSBTAG00000003256	TOMM34	26.9879	-0.229656	0.147237	-1.55977	0.118815	0.450652
ENSBTAG00000011433	RGP1	16.1942	0.24224	0.156855	1.54435	0.122503	0.452457
ENSBTAG00000002210	LAS1L	20.7443	-0.281106	0.182813	-1.53767	0.124129	0.452457
ENSBTAG00000045741	U1	21.9219	-0.336838	0.218928	-1.53858	0.123907	0.452457
ENSBTAG00000016593	FMNL3	32.8801	0.244604	0.158255	1.54563	0.122193	0.452457
ENSBTAG00000009048	EFHD2	29.6761	-0.219766	0.14241	-1.5432	0.122783	0.452457
ENSBTAG00000024449	CENPF	635.577	0.27499	0.17795	1.54532	0.122269	0.452457
ENSBTAG00000039591	TMEM167A	17.8706	0.306947	0.197931	1.55078	0.120955	0.452457
ENSBTAG00000015758	USB1	124.655	-0.195861	0.126899	-1.54344	0.122723	0.452457
ENSBTAG00000014076	FAM175A	32.9405	-0.228082	0.148292	-1.53807	0.124033	0.452457
ENSBTAG00000015249	B4GALT1	26.8981	-0.264563	0.170822	-1.54876	0.121438	0.452457
ENSBTAG00000007730	ZFY	17.0252	-0.252706	0.162503	-1.55509	0.119925	0.452457
ENSBTAG00000018768		117.041	0.174588	0.113548	1.53757	0.124154	0.452457
ENSBTAG00000019568	IFT74	36.6917	0.236811	0.154087	1.53686	0.124327	0.452457
ENSBTAG00000039728		71.5493	-0.230195	0.148289	-1.55234	0.12058	0.452457
ENSBTAG00000021499	PSAP	78.5375	0.215117	0.139934	1.53727	0.124227	0.452457
ENSBTAG00000021858	SLC5A12	17.3563	-0.248941	0.16049	-1.55113	0.120871	0.452457
ENSBTAG00000028359	U3	148.751	0.315995	0.204459	1.54552	0.122221	0.452457
ENSBTAG00000020132	HPF1	63.4883	-0.221018	0.143817	-1.53681	0.12434	0.452457
ENSBTAG00000047154		33.4536	-0.264012	0.171217	-1.54198	0.123079	0.452457
ENSBTAG00000045828	PTBP1	154.017	0.143962	0.0931907	1.54481	0.122392	0.452457
ENSBTAG00000020635	VPS45	25.1265	0.297845	0.193504	1.53922	0.123751	0.452457
ENSBTAG00000007247	NUF2	49.4941	0.186876	0.121379	1.53961	0.123657	0.452457
ENSBTAG00000047502	FKBP5	45.802	0.216666	0.139824	1.54957	0.121246	0.452457
ENSBTAG00000019511	CDC123	25.4517	0.227751	0.147007	1.54926	0.12132	0.452457
ENSBTAG00000014002	CEP95	60.8069	-0.214858	0.139349	-1.54187	0.123105	0.452457
ENSBTAG00000019341	NSRP1	87.286	0.23446	0.151196	1.5507	0.120973	0.452457
ENSBTAG00000046670	MLX	15.5091	-0.275222	0.176944	-1.55542	0.119847	0.452457
ENSBTAG00000031567	SMARCC1	18.4568	-0.267205	0.171935	-1.55411	0.120158	0.452457
ENSBTAG00000005483	ESYT2	16.5066	-0.259919	0.167712	-1.54979	0.121192	0.452457
ENSBTAG00000032087	ATXN2L	24.4776	0.269468	0.175317	1.53703	0.124285	0.452457
ENSBTAG00000010934	RAE1	32.5066	-0.227495	0.146549	-1.55235	0.120579	0.452457
ENSBTAG00000012330	B2M	25.4434	-0.233198	0.150393	-1.55059	0.120999	0.452457
ENSBTAG00000047838	bta-mir-2887-2	50.3273	-0.323763	0.210277	-1.5397	0.123634	0.452457
ENSBTAG00000012703	GLO1	158.179	0.129568	0.0841944	1.53891	0.123826	0.452457
ENSBTAG00000022022	GUCD1	34.0836	-0.221519	0.142403	-1.55557	0.119809	0.452457
ENSBTAG00000048107	CANX	80.6039	0.156403	0.101404	1.54238	0.122982	0.452457
ENSBTAG00000004709	MAPK9	15.0566	0.278886	0.179596	1.55285	0.120459	0.452457
ENSBTAG00000017329	GMNN	36.5042	0.183288	0.119313	1.53619	0.124492	0.452513
ENSBTAG00000040602		221.778	-0.192159	0.125185	-1.535	0.124784	0.452757
ENSBTAG00000007515	UBE2Q1	191.002	-0.180394	0.117535	-1.5348	0.124833	0.452757
ENSBTAG00000016276	HAL	27.1068	0.254969	0.166568	1.53072	0.12584	0.455302
ENSBTAG00000032021	RALB	189.796	-0.159937	0.104515	-1.53028	0.125946	0.455302
ENSBTAG00000013757	CTCF	43.6192	0.190449	0.124374	1.53126	0.125706	0.455302
ENSBTAG00000007588	ERLIN1	33.6904	-0.228227	0.149347	-1.52817	0.126471	0.456605
ENSBTAG00000012355	RNF220	62.3601	0.198196	0.129734	1.52772	0.126582	0.456605
ENSBTAG00000007461	C5orf34	15.0138	-0.25912	0.16971	-1.52684	0.1268	0.456892
ENSBTAG00000018053	RAB22A	65.7805	0.187544	0.122958	1.52526	0.127194	0.457816
ENSBTAG00000006870	RASGEF1A	25.4111	-0.239192	0.157129	-1.52226	0.127944	0.460015
ENSBTAG00000007067	ZC3H13	26.7056	0.234639	0.154205	1.52161	0.128108	0.460105
ENSBTAG00000021346	CCDC34	114.749	0.252777	0.1665	1.51818	0.128968	0.460496
ENSBTAG00000000527	ZFAND3	60.8658	0.156215	0.102873	1.51853	0.128882	0.460496
ENSBTAG00000007387	ENY2	83.5726	-0.175327	0.11551	-1.51786	0.12905	0.460496
ENSBTAG00000009783		17.7908	-0.253872	0.167205	-1.51833	0.128931	0.460496
ENSBTAG00000032198		18.6613	-0.249319	0.164183	-1.51854	0.128878	0.460496
ENSBTAG00000006104	SNU13	57.3442	0.167887	0.110437	1.52021	0.128459	0.460496
ENSBTAG00000001712	CMTM7	57.985	0.187367	0.123498	1.51716	0.129225	0.460626
ENSBTAG00000011689	LENG8	21.6803	-0.222035	0.146859	-1.51189	0.130562	0.463893
ENSBTAG00000020873		44.9649	0.187752	0.124178	1.51196	0.130545	0.463893
ENSBTAG00000001440	PMM2	34.8838	-0.219625	0.14518	-1.51278	0.130335	0.463893
ENSBTAG00000003034	GATAD2A	25.434	-0.219422	0.145301	-1.51012	0.131012	0.464496
ENSBTAG00000016050		16.6465	-0.259856	0.172051	-1.51035	0.130954	0.464496
ENSBTAG00000006756		70.6631	-0.165401	0.109622	-1.50883	0.131341	0.464977
ENSBTAG00000014349	RNF126	60.2729	-0.188476	0.124943	-1.50849	0.131428	0.464977
ENSBTAG00000015677	KARS	29.3961	0.204613	0.135943	1.50513	0.13229	0.467528
ENSBTAG00000005031	DOC2A	63.4163	-0.208152	0.138355	-1.50448	0.132459	0.467627
ENSBTAG00000001612	LSM1	41.3782	0.233363	0.15518	1.50382	0.132627	0.467722
ENSBTAG00000011425	PTPRA	22.6868	0.229716	0.153024	1.50118	0.133309	0.469628
ENSBTAG00000004747		59.8959	0.163399	0.109143	1.49711	0.134364	0.471738
ENSBTAG00000034978	FAM168B	46.646	0.182651	0.122034	1.49673	0.134464	0.471738
ENSBTAG00000004170		119.047	-0.234605	0.156751	-1.49668	0.134477	0.471738
ENSBTAG00000002175	SRPK2	241.163	0.219306	0.14651	1.49686	0.134429	0.471738
ENSBTAG00000020419		77.407	0.217572	0.145536	1.49497	0.134922	0.472796
ENSBTAG00000018070	SCNM1	46.5733	0.195754	0.130999	1.49432	0.135093	0.472896
ENSBTAG00000002147	PPP4R2	35.3971	0.267155	0.179009	1.49241	0.135592	0.474143
ENSBTAG00000000551	SMNDC1	30.4119	-0.224125	0.150306	-1.49113	0.135928	0.474661
ENSBTAG00000020720	C1orf35	57.5373	-0.186451	0.125072	-1.49075	0.136026	0.474661
ENSBTAG00000008642		110.521	-0.192137	0.129155	-1.48765	0.136842	0.477006
ENSBTAG00000037942		17.5726	-0.232953	0.156683	-1.48678	0.137073	0.477309
ENSBTAG00000046033	UBFD1	37.3809	-0.252342	0.169854	-1.48564	0.137374	0.477853
ENSBTAG00000003530	DDX31	15.7862	0.249189	0.167818	1.48488	0.137577	0.478058
ENSBTAG00000001457	TMEM267	18.2041	0.257343	0.17355	1.48282	0.138122	0.478949
ENSBTAG00000003807	CNOT9	16.4001	0.236921	0.159756	1.48302	0.13807	0.478949
ENSBTAG00000005571	PHF20	49.9662	0.190596	0.128611	1.48196	0.138351	0.47924
ENSBTAG00000040169		70.8699	0.280055	0.189125	1.48079	0.138662	0.479816
ENSBTAG00000018385	DNAJC8	66.223	-0.215518	0.145699	-1.4792	0.139086	0.480783
ENSBTAG00000021293	SNUPN	23.6639	-0.217384	0.147125	-1.47755	0.139529	0.481811
ENSBTAG00000018413	FAM46B	248.559	-0.197125	0.133576	-1.47575	0.140012	0.482975
ENSBTAG00000008306	MKRN1	17.4493	0.236512	0.160461	1.47395	0.140495	0.483635
ENSBTAG00000002471	CHL1	22.4388	-0.22317	0.151392	-1.47412	0.14045	0.483635
ENSBTAG00000016391		16.215	-0.274697	0.187461	-1.46536	0.142824	0.487396
ENSBTAG00000037775		381.885	-0.187013	0.127932	-1.46181	0.143793	0.487396
ENSBTAG00000011256	MYO1B	94.5653	0.19358	0.131859	1.46808	0.142083	0.487396
ENSBTAG00000011145	NDUFA4	34.9482	0.204876	0.139649	1.46707	0.142356	0.487396
ENSBTAG00000012705	DEGS1	33.5937	0.236898	0.161935	1.46291	0.143491	0.487396
ENSBTAG00000009426	EZH2	51.5441	0.22086	0.150822	1.46437	0.143093	0.487396
ENSBTAG00000024839		18.2387	-0.249515	0.170486	-1.46355	0.143316	0.487396
ENSBTAG00000018446	GCA	24.5191	0.203462	0.138922	1.46458	0.143035	0.487396
ENSBTAG00000024688	PHIP	19.2138	0.264907	0.181097	1.46279	0.143524	0.487396
ENSBTAG00000013999	FAM20B	35.8379	-0.203855	0.139292	-1.4635	0.14333	0.487396
ENSBTAG00000025762	CNP	56.086	-0.212065	0.14501	-1.46241	0.143628	0.487396
ENSBTAG00000007320	PI4KB	44.8543	-0.218583	0.149529	-1.46181	0.143793	0.487396
ENSBTAG00000013111	RRM1	35.1309	0.184502	0.125742	1.46731	0.142292	0.487396
ENSBTAG00000006330	RBM5	22.1189	-0.234005	0.15986	-1.46381	0.143247	0.487396
ENSBTAG00000001182	SEPT7	25.2435	-0.244548	0.167019	-1.46419	0.143142	0.487396
ENSBTAG00000018828	ATN1	15.3265	0.264369	0.181029	1.46037	0.144189	0.48824
ENSBTAG00000036282	CCDC59	54.6224	-0.175305	0.120095	-1.45972	0.144368	0.488348
ENSBTAG00000018643	PRC1	218.236	-0.204041	0.139862	-1.45888	0.144598	0.488628
ENSBTAG00000016683	NFKBIA	164.566	-0.150221	0.103164	-1.45613	0.145356	0.490688
ENSBTAG00000021553	PTPN14	17.9518	0.240187	0.16501	1.45559	0.145505	0.490691
ENSBTAG00000007123	ENSA	41.2233	-0.222498	0.15303	-1.45395	0.14596	0.491179
ENSBTAG00000004588	KCNN4	22.507	-0.249139	0.171516	-1.45257	0.146342	0.491179
ENSBTAG00000046493	PDCD6	63.5596	0.150934	0.103921	1.4524	0.146391	0.491179
ENSBTAG00000014512	WDR19	17.45	-0.255928	0.176009	-1.45406	0.145929	0.491179
ENSBTAG00000011417	CNTRL	18.6544	-0.254664	0.175245	-1.45318	0.146173	0.491179
ENSBTAG00000021949	NEFL	29.3998	0.317341	0.219335	1.44683	0.147945	0.493398
ENSBTAG00000030164		33.829	-0.206858	0.142872	-1.44786	0.147658	0.493398
ENSBTAG00000009067	DDX6	23.138	0.239073	0.165232	1.4469	0.147926	0.493398
ENSBTAG00000046088		29.2933	-0.226793	0.156602	-1.44821	0.147558	0.493398
ENSBTAG00000004059	SOAT1	28.5932	0.202867	0.140073	1.4483	0.147534	0.493398
ENSBTAG00000030595	COX16	30.5841	0.190156	0.131233	1.44899	0.147339	0.493398
ENSBTAG00000008461	LSG1	26.526	-0.186063	0.129037	-1.44193	0.149321	0.497487
ENSBTAG00000000919	HEY2	22.9373	-0.207031	0.144006	-1.43765	0.150532	0.501019
ENSBTAG00000026953		35.502	0.280565	0.195546	1.43478	0.15135	0.502732
ENSBTAG00000010626	SH3GLB2	19.5078	-0.247063	0.17217	-1.435	0.151287	0.502732
ENSBTAG00000009641	MTHFD1	137.452	0.122322	0.0853334	1.43346	0.151726	0.502972
ENSBTAG00000001848	KATNB1	34.309	-0.209396	0.146045	-1.43377	0.151637	0.502972
ENSBTAG00000006928	OAT	80.7118	0.299067	0.208862	1.43189	0.152175	0.502991
ENSBTAG00000006494	CLDN16	17.263	-0.263361	0.184133	-1.43028	0.152638	0.502991
ENSBTAG00000013380	CEP192	27.6059	0.225805	0.157843	1.43057	0.152554	0.502991
ENSBTAG00000001229	SLC25A22	129.205	0.165437	0.115544	1.43181	0.152199	0.502991
ENSBTAG00000019020	TAX1BP1	201.274	-0.198876	0.138891	-1.43188	0.152178	0.502991
ENSBTAG00000015205	NCK2	38.3226	-0.206271	0.144219	-1.43026	0.152642	0.502991
ENSBTAG00000018254	CDKN1B	24.8947	-0.232056	0.162797	-1.42543	0.154032	0.505354
ENSBTAG00000030435	PNRC2	15.0077	0.23646	0.16592	1.42515	0.154114	0.505354
ENSBTAG00000047547		33.1798	-0.195768	0.13742	-1.4246	0.154274	0.505354
ENSBTAG00000012063	E2F4	71.1576	0.192003	0.134622	1.42624	0.1538	0.505354
ENSBTAG00000004834	CNOT10	26.0207	0.219665	0.15418	1.42473	0.154234	0.505354
ENSBTAG00000012550	TAOK3	93.2991	0.206967	0.145218	1.42522	0.154095	0.505354
ENSBTAG00000012159	CNBP	28.8334	-0.279831	0.196537	-1.42381	0.154503	0.505603
ENSBTAG00000039819	RPH3AL	34.2529	-0.218162	0.153381	-1.42236	0.154923	0.505979
ENSBTAG00000011931	CD63	48.9745	0.212151	0.149149	1.42241	0.154906	0.505979
ENSBTAG00000027431	ZNF227	45.5298	0.25435	0.178893	1.4218	0.155085	0.50601
ENSBTAG00000014246	CENPH	26.6933	-0.189572	0.133435	-1.42071	0.1554	0.50654
ENSBTAG00000001035	SF1	87.005	0.192168	0.135435	1.41889	0.15593	0.507768
ENSBTAG00000027321	CCDC18	39.8473	0.227819	0.160818	1.41663	0.156591	0.508442
ENSBTAG00000019526	CMTM6	26.8181	0.209816	0.148111	1.41661	0.156597	0.508442
ENSBTAG00000018915	FAM21A	25.944	-0.20324	0.143379	-1.4175	0.156336	0.508442
ENSBTAG00000016772	USP11	34.0849	0.191858	0.13552	1.41572	0.156858	0.50879
ENSBTAG00000035726		54.4223	0.200385	0.141684	1.41431	0.15727	0.509629
ENSBTAG00000017465	GNS	79.5926	0.206397	0.145989	1.41378	0.157425	0.509633
ENSBTAG00000044078	TESC	384.81	0.191897	0.135889	1.41217	0.157901	0.510676
ENSBTAG00000000869	RNF219	17.9645	0.232416	0.16469	1.41123	0.158177	0.510698
ENSBTAG00000013366	NRIP3	33.9814	0.201737	0.143084	1.40993	0.158562	0.510698
ENSBTAG00000012495		179.52	0.166048	0.117709	1.41067	0.158342	0.510698
ENSBTAG00000014153	PKNOX1	16.8881	-0.267837	0.18988	-1.41056	0.158375	0.510698
ENSBTAG00000000878	RB1CC1	62.7115	0.183312	0.130052	1.40953	0.158678	0.510698
ENSBTAG00000014302	TOMM70	47.6369	-0.194496	0.138064	-1.40873	0.158915	0.510962
ENSBTAG00000027980	TAF9	16.1248	0.261373	0.185871	1.40621	0.159663	0.51287
ENSBTAG00000031688		123.979	0.147425	0.104958	1.4046	0.16014	0.513905
ENSBTAG00000005960	EPB41L2	23.7564	-0.25456	0.181599	-1.40177	0.160984	0.516052
ENSBTAG00000002242	FAM192A	83.2509	-0.177125	0.126399	-1.40131	0.16112	0.516052
ENSBTAG00000046218	KLF11	84.605	0.202446	0.144776	1.39834	0.162012	0.518406
ENSBTAG00000012719	UBTD1	24.2297	-0.20323	0.145492	-1.39685	0.162459	0.518637
ENSBTAG00000004288	GSTA4	22.3333	0.24321	0.17413	1.39672	0.162499	0.518637
ENSBTAG00000014558		48.6437	-0.176279	0.126226	-1.39654	0.162553	0.518637
ENSBTAG00000021951	RBM17	74.1463	0.138183	0.0993837	1.3904	0.164408	0.520653
ENSBTAG00000007895	SLC20A1	15.1014	-0.232509	0.167149	-1.39103	0.164218	0.520653
ENSBTAG00000009950	PAX3	22.9652	-0.231963	0.166446	-1.39362	0.163431	0.520653
ENSBTAG00000006526	BCL2L1	34.8657	0.18949	0.136217	1.39109	0.164198	0.520653
ENSBTAG00000030225		53.6886	0.154603	0.110955	1.39338	0.163505	0.520653
ENSBTAG00000040518		379.617	-0.177952	0.127825	-1.39215	0.163876	0.520653
ENSBTAG00000005726	HNRNPA2B1	22.2221	0.214999	0.154643	1.39029	0.164441	0.520653
ENSBTAG00000019518	ZNF513	20.7783	-0.22708	0.1631	-1.39228	0.163838	0.520653
ENSBTAG00000008991	EIF4ENIF1	34.1022	-0.205338	0.147829	-1.38903	0.164824	0.521365
ENSBTAG00000017120	PHB	51.6273	0.196698	0.14181	1.38705	0.165426	0.522772
ENSBTAG00000007523	STX4	19.5809	0.196281	0.141712	1.38507	0.166032	0.52288
ENSBTAG00000037703	MICALL1	22.4333	-0.19064	0.137625	-1.38521	0.165989	0.52288
ENSBTAG00000016546	PARP12	513.504	0.136468	0.0984759	1.3858	0.165808	0.52288
ENSBTAG00000007112	HSPB11	15.3378	0.230847	0.166692	1.38487	0.166091	0.52288
ENSBTAG00000009341	CCDC146	17.0717	-0.223756	0.161931	-1.3818	0.167032	0.524456
ENSBTAG00000007102	GTSE1	32.2192	-0.215702	0.156264	-1.38037	0.167474	0.524456
ENSBTAG00000016228	NMD3	56.3531	0.22706	0.164518	1.38015	0.167541	0.524456
ENSBTAG00000003719	TDRD7	25.1204	-0.223973	0.162225	-1.38064	0.167391	0.524456
ENSBTAG00000014515		15.4797	0.246364	0.178293	1.38179	0.167036	0.524456
ENSBTAG00000047594	CCNO	39.6921	0.174296	0.126155	1.3816	0.167095	0.524456
ENSBTAG00000013357	PUM3	88.7107	0.222332	0.161501	1.37666	0.168617	0.52683
ENSBTAG00000016980	PPIL4	29.0946	-0.230532	0.167428	-1.3769	0.168544	0.52683
ENSBTAG00000046304	U1	23.8188	-0.299175	0.217793	-1.37367	0.169545	0.52774
ENSBTAG00000047051		20.2712	0.203819	0.148374	1.37369	0.169539	0.52774
ENSBTAG00000011905	RRAS2	58.0362	0.151072	0.109968	1.37379	0.169507	0.52774
ENSBTAG00000030966	TAF6	21.4251	0.201348	0.146568	1.37375	0.169519	0.52774
ENSBTAG00000010595	WDR92	18.4446	0.202202	0.147363	1.37213	0.170022	0.528512
ENSBTAG00000009021	FEZ2	48.5988	-0.213289	0.155476	-1.37184	0.170112	0.528512
ENSBTAG00000021262	SNRPD3	167.286	-0.142063	0.103602	-1.37123	0.170302	0.528606
ENSBTAG00000000778	HSP90AB1	186.35	-0.169582	0.123744	-1.37043	0.170554	0.528893
ENSBTAG00000001857	DOK4	21.2985	-0.22444	0.163918	-1.36922	0.17093	0.529564
ENSBTAG00000021520	DDX46	119.962	0.2073	0.151806	1.36556	0.172078	0.52957
ENSBTAG00000016878	WDR59	15.0795	0.231613	0.169525	1.36625	0.171862	0.52957
ENSBTAG00000032374	SELENOK	25.4133	-0.21125	0.154473	-1.36755	0.171453	0.52957
ENSBTAG00000009854	MPHOSPH10	27.2538	-0.193506	0.141575	-1.36681	0.171685	0.52957
ENSBTAG00000047361		36.7017	-0.201082	0.147224	-1.36583	0.171993	0.52957
ENSBTAG00000021334	C18orf32	59.2242	0.166771	0.122236	1.36434	0.172461	0.52957
ENSBTAG00000013032	CCNDBP1	24.1415	0.278008	0.2038	1.36412	0.172529	0.52957
ENSBTAG00000017976	ABL1	21.1968	-0.232611	0.170354	-1.36546	0.17211	0.52957
ENSBTAG00000005718	PLIN2	160.122	0.172889	0.126587	1.36578	0.172009	0.52957
ENSBTAG00000003891	VAMP2	18.7092	0.204152	0.14961	1.36456	0.172393	0.52957
ENSBTAG00000012135	LARP1B	39.5954	-0.196975	0.144482	-1.36332	0.172781	0.529852
ENSBTAG00000016494	RELT	100.393	0.159721	0.117205	1.36274	0.172963	0.52992
ENSBTAG00000006414	NUTF2	103.64	0.14904	0.109589	1.35998	0.173835	0.530322
ENSBTAG00000011812	DIMT1	25.8708	0.267007	0.196745	1.35712	0.174743	0.530322
ENSBTAG00000039172	RABGAP1	81.5562	0.150449	0.110873	1.35695	0.174798	0.530322
ENSBTAG00000019869	DGCR8	16.0256	-0.249145	0.183631	-1.35677	0.174854	0.530322
ENSBTAG00000002475	RAB11B	22.8888	0.221902	0.163433	1.35775	0.174543	0.530322
ENSBTAG00000022275		87.3626	-0.191371	0.140676	-1.36037	0.173714	0.530322
ENSBTAG00000039916	SMAD2	34.1765	-0.200052	0.147403	-1.35717	0.174726	0.530322
ENSBTAG00000001219		33.3184	-0.298796	0.220007	-1.35812	0.174426	0.530322
ENSBTAG00000016817	SNRNP40	22.8877	-0.21868	0.160724	-1.3606	0.173642	0.530322
ENSBTAG00000003880	EMILIN2	15.4546	-0.233472	0.172017	-1.35727	0.174697	0.530322
ENSBTAG00000020405	NDUFB9	15.0151	-0.243893	0.179735	-1.35696	0.174794	0.530322
ENSBTAG00000025434	ZFP36L1	361.721	0.186031	0.137248	1.35544	0.175276	0.531115
ENSBTAG00000009050	ADIPOR2	32.3727	-0.224231	0.165535	-1.35458	0.175552	0.531465
ENSBTAG00000047694		242.241	-0.143903	0.106381	-1.35271	0.176148	0.532297
ENSBTAG00000039121	PTP4A2	242.169	0.103212	0.0762911	1.35287	0.176097	0.532297
ENSBTAG00000047080		41.7439	-0.221759	0.164025	-1.35198	0.176381	0.532516
ENSBTAG00000000111	UGP2	33.9445	0.172791	0.128007	1.34986	0.177062	0.533117
ENSBTAG00000015602	MRNIP	19.5368	-0.255981	0.189635	-1.34986	0.17706	0.533117
ENSBTAG00000019910	SDCBP	74.8509	0.159971	0.118441	1.35065	0.176809	0.533117
ENSBTAG00000016725	KIAA1143	36.3442	0.225148	0.167293	1.34583	0.178356	0.534783
ENSBTAG00000012677	ARHGAP12	40.6972	-0.203723	0.151356	-1.34599	0.178306	0.534783
ENSBTAG00000004855	PRDX6	15.7102	-0.242767	0.180411	-1.34563	0.178422	0.534783
ENSBTAG00000017349	PCDHGC5	210.961	-0.132768	0.0985879	-1.3467	0.178078	0.534783
ENSBTAG00000007703	NMT2	22.4848	-0.202416	0.150216	-1.3475	0.17782	0.534783
ENSBTAG00000021725	PCID2	33.317	0.211584	0.157373	1.34447	0.178796	0.534935
ENSBTAG00000002493	VPS35	81.7356	0.143256	0.106524	1.34483	0.178681	0.534935
ENSBTAG00000042183	SNORA20	17.8457	-0.212367	0.158084	-1.34338	0.179148	0.535506
ENSBTAG00000009290	FAM161A	131.887	0.174284	0.129893	1.34175	0.179677	0.536398
ENSBTAG00000015965	ZC3H8	38.7747	0.175727	0.131003	1.34139	0.179793	0.536398
ENSBTAG00000047046		33.8641	-0.244308	0.182188	-1.34096	0.179932	0.536398
ENSBTAG00000016726	KIF15	56.9663	0.175443	0.131108	1.33816	0.180845	0.538153
ENSBTAG00000009310	UTP3	33.0623	0.208052	0.155467	1.33824	0.180819	0.538153
ENSBTAG00000017175	RNF216	34.5425	0.174821	0.130857	1.33596	0.181561	0.539314
ENSBTAG00000006646		99.5768	-0.150599	0.112711	-1.33615	0.1815	0.539314
ENSBTAG00000016621	NCBP3	21.6942	-0.248176	0.185911	-1.33491	0.181904	0.539851
ENSBTAG00000011899	USP4	18.0406	-0.245791	0.184203	-1.33435	0.182091	0.53992
ENSBTAG00000014791	CTH	15.6697	-0.231343	0.173535	-1.33312	0.182492	0.540627
ENSBTAG00000007584	INPP1	141.143	0.143078	0.10757	1.3301	0.183486	0.542633
ENSBTAG00000015958		23.8727	-0.192748	0.144916	-1.33007	0.183497	0.542633
ENSBTAG00000021933	ALOX12	24.5736	-0.213163	0.160338	-1.32946	0.183697	0.54274
ENSBTAG00000039992		1211.13	0.14478	0.109161	1.32629	0.184742	0.544373
ENSBTAG00000005773	PGM2	54.9874	-0.211985	0.159803	-1.32653	0.184663	0.544373
ENSBTAG00000001592	INSIG1	24.4005	-0.225689	0.170063	-1.3271	0.184477	0.544373
ENSBTAG00000010799	MYL6	20.5781	-0.241937	0.182506	-1.32564	0.184959	0.544528
ENSBTAG00000021204	TES	103.425	0.209415	0.158176	1.32394	0.185524	0.545707
ENSBTAG00000014850	GPN2	30.0503	0.173436	0.131213	1.3218	0.186236	0.546832
ENSBTAG00000002993		34.7689	-0.195855	0.148139	-1.32211	0.186133	0.546832
ENSBTAG00000035998	CKB	20.0709	0.246353	0.186478	1.32108	0.186474	0.547045
ENSBTAG00000020106	AP2M1	65.8201	0.173667	0.131599	1.31967	0.186946	0.547944
ENSBTAG00000001016	NAA35	135.353	0.149096	0.113152	1.31766	0.187618	0.547978
ENSBTAG00000008716	SSB	282.717	0.139426	0.105701	1.31906	0.18715	0.547978
ENSBTAG00000047473		81.1952	0.205733	0.156107	1.3179	0.187539	0.547978
ENSBTAG00000021805	TGIF2-C20orf24	18.6541	-0.229429	0.174115	-1.31769	0.187609	0.547978
ENSBTAG00000006244	WDR83OS	22.1698	0.19144	0.145885	1.31226	0.189432	0.548462
ENSBTAG00000046037	SLC25A5	28.4487	0.210834	0.160284	1.31538	0.188382	0.548462
ENSBTAG00000008978	USP22	115.298	0.130938	0.099707	1.31322	0.189107	0.548462
ENSBTAG00000046205	U1	16.2705	-0.281623	0.213969	-1.31619	0.188111	0.548462
ENSBTAG00000013218	GORASP2	30.7376	0.170314	0.129837	1.31175	0.189604	0.548462
ENSBTAG00000016224	RPS7	212.826	0.207267	0.157904	1.31261	0.189314	0.548462
ENSBTAG00000033648	INTS12	59.4665	-0.161363	0.122833	-1.31368	0.188953	0.548462
ENSBTAG00000002176	NSMCE1	28.0204	-0.173282	0.131916	-1.31358	0.188988	0.548462
ENSBTAG00000038155	U1	19.9867	-0.288005	0.21948	-1.31221	0.189449	0.548462
ENSBTAG00000007833	PIAS2	16.4218	-0.210134	0.160025	-1.31313	0.189138	0.548462
ENSBTAG00000014103	SH3GL2	15.6523	-0.211268	0.160907	-1.31298	0.18919	0.548462
ENSBTAG00000014030	FGD6	36.1354	0.184412	0.141028	1.30763	0.190998	0.549213
ENSBTAG00000032456	HIST2H2AC	70.3193	-0.209212	0.159928	-1.30816	0.190817	0.549213
ENSBTAG00000018374	WASF2	17.1811	-0.215249	0.164634	-1.30744	0.191063	0.549213
ENSBTAG00000005851	VTA1	29.0653	0.189642	0.144959	1.30825	0.19079	0.549213
ENSBTAG00000017967	PTGES3	26.6196	-0.186982	0.142971	-1.30783	0.190931	0.549213
ENSBTAG00000006209	EXT1	17.0845	-0.204094	0.155855	-1.30951	0.190361	0.549213
ENSBTAG00000017713	KTN1	220.848	0.182711	0.139787	1.30707	0.191188	0.549213
ENSBTAG00000011041	ZFYVE1	94.8089	-0.129909	0.0993891	-1.30707	0.191189	0.549213
ENSBTAG00000010339	ABHD11	30.7822	0.175772	0.134578	1.30609	0.19152	0.549631
ENSBTAG00000003415	ESD	21.8148	-0.221965	0.170001	-1.30567	0.191666	0.549631
ENSBTAG00000019767	MIER2	21.4181	0.216104	0.166033	1.30157	0.193063	0.553158
ENSBTAG00000003051	FER	108.9	0.152653	0.117429	1.29996	0.193615	0.554261
ENSBTAG00000003443	USP46	74.5091	0.135778	0.104499	1.29932	0.193834	0.554408
ENSBTAG00000010533	HMGXB4	111.208	0.167526	0.129139	1.29726	0.194543	0.555477
ENSBTAG00000016596	PFDN1	157.1	0.150799	0.116217	1.29756	0.194437	0.555477
ENSBTAG00000008967		32.5044	-0.174764	0.134791	-1.29656	0.194783	0.555685
ENSBTAG00000007513	PGAM5	28.5557	-0.197347	0.152382	-1.29508	0.195292	0.556409
ENSBTAG00000010048	SPC25	65.3041	-0.156498	0.120862	-1.29485	0.195373	0.556409
ENSBTAG00000006958		18.1096	0.218719	0.169284	1.29202	0.196349	0.556694
ENSBTAG00000004115	MYLIP	173.167	0.14206	0.109923	1.29236	0.196234	0.556694
ENSBTAG00000030337		18.7975	-0.194165	0.150098	-1.29358	0.195809	0.556694
ENSBTAG00000002985	KCNMB1	16.3552	-0.239782	0.185648	-1.2916	0.196497	0.556694
ENSBTAG00000000132	EIF4A1	488.809	-0.10202	0.07893	-1.29254	0.19617	0.556694
ENSBTAG00000003307	IMMT	16.414	-0.233001	0.180458	-1.29116	0.196648	0.556694
ENSBTAG00000014239	CCNB1	107.029	-0.162338	0.125638	-1.29211	0.196321	0.556694
ENSBTAG00000020504	CDK2AP1	66.5281	-0.15273	0.118398	-1.28997	0.197062	0.55739
ENSBTAG00000003259	TCERG1	21.3902	-0.206822	0.160459	-1.28894	0.197421	0.557655
ENSBTAG00000003458	CDCA7	18.5965	-0.23558	0.1828	-1.28873	0.197492	0.557655
ENSBTAG00000015686	TERF2IP	26.4923	-0.193246	0.150639	-1.28284	0.199547	0.562977
ENSBTAG00000022580	FAM212B	28.4774	-0.252755	0.197593	-1.27917	0.200836	0.566111
ENSBTAG00000004540	NUB1	62.6414	-0.185527	0.145144	-1.27823	0.20117	0.566111
ENSBTAG00000039523		86.6064	-0.174145	0.136209	-1.27851	0.201068	0.566111
ENSBTAG00000014230	VRK1	107.906	-0.177433	0.13904	-1.27613	0.20191	0.567655
ENSBTAG00000014838	VPS26B	23.5403	-0.202694	0.158888	-1.2757	0.202061	0.567655
ENSBTAG00000005997		15.8063	-0.223995	0.17585	-1.27378	0.202741	0.567922
ENSBTAG00000037440		15.563	-0.210342	0.165231	-1.27302	0.203013	0.567922
ENSBTAG00000008985		760.184	0.161065	0.126342	1.27483	0.202369	0.567922
ENSBTAG00000009675		184.646	-0.237954	0.186808	-1.27379	0.202738	0.567922
ENSBTAG00000005517	NOP58	32.0118	-0.169926	0.133454	-1.27329	0.202914	0.567922
ENSBTAG00000015554	TMF1	19.3858	0.209217	0.164763	1.26981	0.204153	0.570407
ENSBTAG00000020689	PPP1R13L	18.8441	-0.206216	0.162451	-1.2694	0.204297	0.570407
ENSBTAG00000039686	ACOT11	69.0407	-0.207746	0.16394	-1.26721	0.205082	0.570407
ENSBTAG00000010859	HYLS1	18.6759	-0.18491	0.145927	-1.26714	0.205106	0.570407
ENSBTAG00000013855	ORMDL3	42.9638	0.200366	0.157994	1.26819	0.204729	0.570407
ENSBTAG00000000599	CCNI	67.5342	0.143431	0.113045	1.2688	0.204512	0.570407
ENSBTAG00000013078	DNAH11	16.7374	0.199781	0.157625	1.26745	0.204995	0.570407
ENSBTAG00000016549	CARMIL1	57.6341	0.212823	0.168048	1.26644	0.205357	0.570626
ENSBTAG00000015107	SLC16A1	32.4815	0.161292	0.127498	1.26506	0.205851	0.570747
ENSBTAG00000019358	RNF214	19.3834	-0.208716	0.164983	-1.26508	0.205844	0.570747
ENSBTAG00000013138	TDP1	60.5896	0.158358	0.125239	1.26444	0.206071	0.570747
ENSBTAG00000007402	ZFAND2A	25.9998	-0.219651	0.173802	-1.2638	0.206302	0.570747
ENSBTAG00000010227	CPSF2	28.152	-0.188838	0.149464	-1.26343	0.206433	0.570747
ENSBTAG00000014825	NLK	108.406	0.117457	0.0929196	1.26407	0.206205	0.570747
ENSBTAG00000005016	AP3B1	27.4298	0.182668	0.144925	1.26043	0.207515	0.572338
ENSBTAG00000025477	KIF3A	88.6895	0.176694	0.140189	1.2604	0.207527	0.572338
ENSBTAG00000013924	RPS11	89.6541	-0.148617	0.117889	-1.26065	0.207436	0.572338
ENSBTAG00000006609	ERRFI1	55.3683	-0.147658	0.117455	-1.25714	0.208702	0.57463
ENSBTAG00000016740	ACLY	112.838	0.113212	0.0901242	1.25618	0.209051	0.57463
ENSBTAG00000014862		46.5303	-0.183698	0.146213	-1.25638	0.20898	0.57463
ENSBTAG00000011855	EXOSC8	24.3147	0.192644	0.153332	1.25639	0.208975	0.57463
ENSBTAG00000003148	MCM3AP	21.5274	-0.186642	0.148648	-1.2556	0.209263	0.574736
ENSBTAG00000015154		19.6212	0.188363	0.150125	1.25471	0.209585	0.575146
ENSBTAG00000001348	COMMD8	35.7442	0.177596	0.141651	1.25375	0.209932	0.575621
ENSBTAG00000000252	POLE3	33.9343	-0.16172	0.129075	-1.25291	0.210238	0.575982
ENSBTAG00000043546	ND6	799.382	-0.191028	0.152917	-1.24922	0.211584	0.576336
ENSBTAG00000019639	SNX16	40.7186	0.169237	0.135473	1.24923	0.211581	0.576336
ENSBTAG00000007939	CHMP2B	21.2639	0.186067	0.148826	1.25023	0.211215	0.576336
ENSBTAG00000010009	TMCO1	29.4	-0.192557	0.154007	-1.25031	0.211186	0.576336
ENSBTAG00000003638	ZNF215	103.974	-0.174687	0.139735	-1.25013	0.211251	0.576336
ENSBTAG00000013152	NIPSNAP1	32.7001	-0.217935	0.174117	-1.25166	0.210694	0.576336
ENSBTAG00000007872	PSIP1	88.1938	-0.169843	0.135701	-1.25159	0.210719	0.576336
ENSBTAG00000010721	MCM3	37.6564	-0.201211	0.161333	-1.24718	0.212332	0.576647
ENSBTAG00000012938	JARID2	213.834	0.156608	0.125482	1.24806	0.21201	0.576647
ENSBTAG00000005557	AFDN	63.7404	0.2189	0.17554	1.24701	0.212394	0.576647
ENSBTAG00000009832	NOBOX	58.3152	0.191906	0.1538	1.24777	0.212116	0.576647
ENSBTAG00000008802	GID4	27.6369	-0.224685	0.180294	-1.24622	0.212685	0.576964
ENSBTAG00000030425	ID3	689.819	-0.168431	0.135393	-1.24402	0.213493	0.577266
ENSBTAG00000001470	DTX2	91.922	-0.116282	0.0934328	-1.24455	0.213298	0.577266
ENSBTAG00000005158	NAPG	15.8163	0.220002	0.1768	1.24435	0.213371	0.577266
ENSBTAG00000018680		61.398	-0.181936	0.146168	-1.2447	0.213241	0.577266
ENSBTAG00000047756	CNTROB	26.3926	-0.186553	0.15008	-1.24303	0.213858	0.577526
ENSBTAG00000015224	TCOF1	36.0462	0.172509	0.138805	1.24281	0.213937	0.577526
ENSBTAG00000010271	MAPKAP1	28.5093	-0.167843	0.135231	-1.24116	0.214548	0.578703
ENSBTAG00000003817	RNF25	47.6779	0.139642	0.112757	1.23843	0.215558	0.578705
ENSBTAG00000013463		22.9032	0.177811	0.143645	1.23785	0.21577	0.578705
ENSBTAG00000008977		234.86	0.13959	0.112631	1.23935	0.215214	0.578705
ENSBTAG00000006417	EDC4	19.4547	0.211679	0.1709	1.23862	0.215488	0.578705
ENSBTAG00000010774	NUSAP1	382.516	-0.125472	0.101346	-1.23806	0.215693	0.578705
ENSBTAG00000001671	RTF1	252.21	0.166911	0.134674	1.23937	0.215207	0.578705
ENSBTAG00000020376		276.915	0.121022	0.0976103	1.23985	0.21503	0.578705
ENSBTAG00000009916	WDYHV1	105.985	0.127286	0.102943	1.23647	0.216282	0.579608
ENSBTAG00000020664		33.2515	-0.189826	0.153605	-1.23581	0.216531	0.579806
ENSBTAG00000002549		184.14	-0.188931	0.153532	-1.23057	0.218485	0.582852
ENSBTAG00000005984	DAAM1	53.8018	-0.184562	0.14997	-1.23066	0.218449	0.582852
ENSBTAG00000006945		26.2686	-0.202769	0.164824	-1.23022	0.218615	0.582852
ENSBTAG00000007071	RAI14	33.1424	-0.219343	0.178268	-1.23041	0.218542	0.582852
ENSBTAG00000010318		48.2968	0.15757	0.128113	1.22993	0.218723	0.582852
ENSBTAG00000021939	ELAC2	16.2503	0.208341	0.169117	1.23193	0.217975	0.582852
ENSBTAG00000021250	RALBP1	139.677	-0.178617	0.145448	-1.22805	0.21943	0.584265
ENSBTAG00000006588	CBY1	23.1964	-0.197018	0.160537	-1.22724	0.219732	0.5846
ENSBTAG00000002699	KIT	70.3413	0.169687	0.138411	1.22596	0.220214	0.584943
ENSBTAG00000002573	UBA2	22.0037	0.191348	0.156028	1.22638	0.220057	0.584943
ENSBTAG00000008412		27.7216	-0.200315	0.16383	-1.2227	0.221444	0.587741
ENSBTAG00000012170	UBL3	29.5935	0.174567	0.142974	1.22097	0.222099	0.588065
ENSBTAG00000011022	ARPP19	22.1491	0.179723	0.147152	1.22134	0.221957	0.588065
ENSBTAG00000003087	DCUN1D5	40.4316	-0.159899	0.130934	-1.22122	0.222002	0.588065
ENSBTAG00000021769	CUL3	20.025	0.194515	0.15948	1.21968	0.222584	0.58888
ENSBTAG00000018954	ELP2	18.1185	0.196229	0.160949	1.2192	0.22277	0.588902
ENSBTAG00000012683	SRRM2	79.8673	-0.175915	0.144694	-1.21577	0.224074	0.591876
ENSBTAG00000011247	ZC3HC1	19.0371	-0.18564	0.152793	-1.21498	0.224373	0.592194
ENSBTAG00000004383	FNBP1L	81.8233	0.142326	0.117208	1.21431	0.224631	0.592405
ENSBTAG00000015395		17.5451	-0.216193	0.178185	-1.2133	0.225014	0.592941
ENSBTAG00000015473	RPS27A	138.22	-0.136543	0.112586	-1.21279	0.225211	0.592991
ENSBTAG00000005234	LYPD1	42.7299	-0.133997	0.110572	-1.21185	0.225568	0.59346
ENSBTAG00000020894	LAPTM4A	59.8805	0.15492	0.127908	1.21118	0.225826	0.593666
ENSBTAG00000021726	CWC22	35.636	0.191935	0.158811	1.20857	0.226827	0.595058
ENSBTAG00000008078	TRIM59	26.0847	0.206148	0.170621	1.20822	0.226962	0.595058
ENSBTAG00000017565	SCFD1	27.401	-0.187459	0.155116	-1.20851	0.226852	0.595058
ENSBTAG00000045579		20.8978	-0.209685	0.17359	-1.20793	0.227073	0.595058
ENSBTAG00000030341	U1	20.816	-0.264108	0.218796	-1.20709	0.227396	0.595432
ENSBTAG00000004502	CLUAP1	58.2326	-0.144242	0.119632	-1.20571	0.227928	0.595979
ENSBTAG00000034529	HMGA1	121.823	-0.149735	0.124197	-1.20562	0.227964	0.595979
ENSBTAG00000031715	PCMTD2	51.9694	0.177682	0.147492	1.20469	0.228322	0.596303
ENSBTAG00000002181	KHDRBS3	26.3226	0.191548	0.159045	1.20437	0.228448	0.596303
ENSBTAG00000018451		91.7129	-0.189236	0.157196	-1.20382	0.228659	0.596384
ENSBTAG00000009747	RNFT1	17.784	0.196361	0.163182	1.20333	0.22885	0.596414
ENSBTAG00000007201	TMEM242	47.5843	0.146411	0.121794	1.20212	0.229318	0.597162
ENSBTAG00000004601	ABHD10	49.9093	0.143817	0.119777	1.20071	0.229864	0.597919
ENSBTAG00000018699	KAT7	56.9061	0.158238	0.131867	1.19997	0.230149	0.597919
ENSBTAG00000009034	AP3D1	46.529	0.152453	0.127042	1.20002	0.230132	0.597919
ENSBTAG00000038442	WDR87	29.2381	0.215245	0.179696	1.19783	0.230983	0.598577
ENSBTAG00000000288	UPF2	185.922	0.170006	0.141985	1.19735	0.231169	0.598577
ENSBTAG00000019139	PHF3	90.6127	0.186433	0.15575	1.197	0.231305	0.598577
ENSBTAG00000021841	CHD7	82.2134	0.180963	0.151174	1.19705	0.231288	0.598577
ENSBTAG00000015925	SDHAF3	20.9371	0.183906	0.153637	1.19702	0.2313	0.598577
ENSBTAG00000027361	ROMO1	28.8495	0.187532	0.156745	1.19641	0.231536	0.598706
ENSBTAG00000010156		100.814	-0.203142	0.170039	-1.19468	0.232213	0.599989
ENSBTAG00000008482	SON	77.1678	0.144001	0.120655	1.1935	0.232674	0.600712
ENSBTAG00000001737	ZCCHC6	19.4481	-0.210321	0.176358	-1.19258	0.233035	0.601176
ENSBTAG00000009013		81.5446	-0.154498	0.129702	-1.19118	0.233584	0.602124
ENSBTAG00000011290		39.1253	-0.1715	0.14404	-1.19064	0.233794	0.602198
ENSBTAG00000017505	PAXIP1	37.9192	0.143922	0.121058	1.18886	0.234493	0.603002
ENSBTAG00000000025		106.514	0.128106	0.107792	1.18846	0.234652	0.603002
ENSBTAG00000005946	USP13	29.7477	-0.195698	0.164601	-1.18892	0.23447	0.603002
ENSBTAG00000046019	SDHA	25.0417	0.177517	0.150293	1.18113	0.23755	0.607184
ENSBTAG00000008118	RPF1	25.3667	0.173054	0.14645	1.18166	0.23734	0.607184
ENSBTAG00000005824	SPOP	138.869	0.113477	0.0960837	1.18102	0.237594	0.607184
ENSBTAG00000034767	U1	20.9197	-0.259086	0.219539	-1.18014	0.237944	0.607184
ENSBTAG00000008600	TRAF3IP2	16.824	0.210667	0.178996	1.17694	0.239221	0.607184
ENSBTAG00000014685		30.6689	-0.160323	0.136238	-1.17679	0.239281	0.607184
ENSBTAG00000011344		15.2977	-0.218108	0.185195	-1.17772	0.238908	0.607184
ENSBTAG00000007304	CLK3	62.5557	0.135667	0.115129	1.17839	0.23864	0.607184
ENSBTAG00000021131	HNRNPK	27.39	-0.166035	0.140428	-1.18236	0.237064	0.607184
ENSBTAG00000010871		18.4556	-0.193197	0.163901	-1.17874	0.238502	0.607184
ENSBTAG00000005152	TK2	35.7452	-0.193404	0.164388	-1.1765	0.239393	0.607184
ENSBTAG00000000087	HSD17B12	27.8095	0.168214	0.142869	1.17741	0.239033	0.607184
ENSBTAG00000014750	EPB41L4A	23.2166	-0.174832	0.148185	-1.17982	0.238071	0.607184
ENSBTAG00000039163	HIST1H1D	15.1627	-0.225012	0.191164	-1.17707	0.239169	0.607184
ENSBTAG00000037393	ZNF639	23.0663	-0.164975	0.140054	-1.17794	0.238822	0.607184
ENSBTAG00000005957	CSE1L	42.6864	0.17894	0.152052	1.17683	0.239261	0.607184
ENSBTAG00000003695	WDR45B	46.0904	-0.146176	0.123782	-1.18091	0.237638	0.607184
ENSBTAG00000018879	ZNF451	20.681	-0.185104	0.157598	-1.17453	0.240182	0.607882
ENSBTAG00000016619	MIS18A	18.9161	-0.195953	0.166775	-1.17495	0.240014	0.607882
ENSBTAG00000007639	SDAD1	21.6582	-0.166736	0.142026	-1.17398	0.240402	0.607882
ENSBTAG00000010593	SRP72	37.1107	0.168147	0.143178	1.1744	0.240236	0.607882
ENSBTAG00000003264	NR1H2	77.9172	-0.145125	0.123697	-1.17323	0.240704	0.60818
ENSBTAG00000018538	CEP70	25.5332	-0.205088	0.174986	-1.17202	0.241187	0.608332
ENSBTAG00000015083	FBXO9	58.9504	0.169621	0.14492	1.17045	0.241821	0.608332
ENSBTAG00000014550	GLT8D1	17.0663	0.202953	0.173108	1.17241	0.241034	0.608332
ENSBTAG00000048130	U1	21.4502	-0.257167	0.219658	-1.17076	0.241695	0.608332
ENSBTAG00000044040	PDAP1	30.5836	-0.19571	0.167225	-1.17034	0.241865	0.608332
ENSBTAG00000020227		23.3674	0.183021	0.156303	1.17094	0.241623	0.608332
ENSBTAG00000004694	RPGRIP1	42.9143	-0.148977	0.127455	-1.16886	0.242462	0.609371
ENSBTAG00000033218		26.3115	0.157946	0.135318	1.16722	0.243122	0.60971
ENSBTAG00000014947		22.6166	-0.189006	0.161938	-1.16715	0.243148	0.60971
ENSBTAG00000010217	ZNF318	28.3848	0.177925	0.152357	1.16782	0.242879	0.60971
ENSBTAG00000007578	SHTN1	29.4977	-0.171439	0.147534	-1.16203	0.245224	0.609753
ENSBTAG00000014827	UBQLN1	27.4193	-0.154789	0.133237	-1.16175	0.245335	0.609753
ENSBTAG00000034768	U1	22.7038	-0.255275	0.219305	-1.16401	0.244418	0.609753
ENSBTAG00000021686	MELK	134.789	0.128049	0.110058	1.16346	0.244642	0.609753
ENSBTAG00000009242	ZNF638	37.4242	0.164809	0.141673	1.16331	0.244704	0.609753
ENSBTAG00000016606	PCGF1	32.1854	0.177138	0.152479	1.16172	0.245347	0.609753
ENSBTAG00000013653	NFE2L1	28.0451	-0.163885	0.141133	-1.16121	0.245557	0.609753
ENSBTAG00000047801	CRELD2	31.7736	-0.172081	0.14757	-1.16609	0.243577	0.609753
ENSBTAG00000001729	DUSP10	42.4859	-0.150416	0.129418	-1.16225	0.245134	0.609753
ENSBTAG00000038381	SLC26A6	31.9277	0.16937	0.145802	1.16164	0.245381	0.609753
ENSBTAG00000004934	NEMF	63.1742	0.186089	0.159678	1.16541	0.243855	0.609753
ENSBTAG00000006654	TANK	22.0986	0.169764	0.145865	1.16384	0.244489	0.609753
ENSBTAG00000000569	HES1	194.262	-0.156573	0.134377	-1.16517	0.243949	0.609753
ENSBTAG00000016320	LMO1	36.0614	-0.160268	0.138273	-1.15907	0.246428	0.611459
ENSBTAG00000018938	C16orf5	20.1353	-0.180039	0.155492	-1.15787	0.246918	0.611759
ENSBTAG00000011184	FTH1	123.407	-0.126976	0.109643	-1.15809	0.246828	0.611759
ENSBTAG00000003793	NGLY1	80.5836	0.144757	0.12515	1.15666	0.247411	0.612066
ENSBTAG00000010863	DCP1A	24.9244	0.177107	0.153072	1.15702	0.247265	0.612066
ENSBTAG00000020748	FAM76B	27.9922	-0.220857	0.19122	-1.15499	0.248095	0.613299
ENSBTAG00000019986	CSNK1D	43.3376	0.166452	0.144217	1.15418	0.248425	0.613658
ENSBTAG00000032477	HECTD1	18.9794	0.204926	0.178044	1.15099	0.249738	0.614622
ENSBTAG00000007968	RPUSD3	15.2814	-0.217789	0.189029	-1.15214	0.249262	0.614622
ENSBTAG00000017475		20.3524	-0.183916	0.15976	-1.1512	0.24965	0.614622
ENSBTAG00000015551		24.313	-0.203897	0.17722	-1.15053	0.249928	0.614622
ENSBTAG00000021544	EBNA1BP2	18.1993	-0.204972	0.177996	-1.15155	0.249506	0.614622
ENSBTAG00000012619	CNPPD1	21.46	0.186191	0.161782	1.15088	0.249783	0.614622
ENSBTAG00000014595	LIG1	633.827	-0.116286	0.101162	-1.1495	0.25035	0.615204
ENSBTAG00000006893	BBX	15.9412	0.252872	0.220147	1.14865	0.2507	0.615608
ENSBTAG00000001938	CKS2	373.823	0.116362	0.101551	1.14584	0.25186	0.617084
ENSBTAG00000007543	TAF1B	29.5936	-0.199149	0.173794	-1.14589	0.251842	0.617084
ENSBTAG00000012053	ACCSL	69.0032	-0.172081	0.150094	-1.14649	0.251593	0.617084
ENSBTAG00000009819	CDC20	86.8994	-0.131463	0.114807	-1.14507	0.252178	0.617409
ENSBTAG00000003690	NHLRC2	48.1241	-0.132104	0.115491	-1.14385	0.252687	0.618198
ENSBTAG00000002289	NLRP14	31.9519	-0.183847	0.161419	-1.13894	0.254727	0.618595
ENSBTAG00000030592		21.4444	-0.200081	0.175806	-1.13808	0.255089	0.618595
ENSBTAG00000005289	CHERP	108.03	0.125979	0.110528	1.13979	0.254372	0.618595
ENSBTAG00000013309	SRSF4	26.4269	0.147915	0.129894	1.13874	0.254813	0.618595
ENSBTAG00000013142	MYNN	20.7001	-0.184138	0.161651	-1.13911	0.254657	0.618595
ENSBTAG00000019852	PDHA1	57.134	-0.151678	0.13314	-1.13924	0.254602	0.618595
ENSBTAG00000005654	TMSB10	23.3159	-0.235135	0.205859	-1.14221	0.253366	0.618595
ENSBTAG00000021523	STAT3	274.941	-0.136724	0.119713	-1.14209	0.253416	0.618595
ENSBTAG00000016185	ENAH	23.7778	-0.185589	0.163051	-1.13823	0.255026	0.618595
ENSBTAG00000008103	ALDH1A1	24.5817	-0.241644	0.212281	-1.13832	0.254986	0.618595
ENSBTAG00000020420	AP1S2	20.6132	-0.163292	0.143251	-1.1399	0.254326	0.618595
ENSBTAG00000019156	CCT2	76.5206	0.182952	0.160183	1.14215	0.253392	0.618595
ENSBTAG00000011704		68.4508	-0.169281	0.148828	-1.13743	0.25536	0.618801
ENSBTAG00000010135	TMEM189	52.6686	0.164867	0.14513	1.13599	0.255959	0.619716
ENSBTAG00000012790	TRIAP1	21.2607	0.160725	0.14153	1.13563	0.256112	0.619716
ENSBTAG00000007865	GNPDA1	31.8006	-0.166971	0.147108	-1.13502	0.256368	0.619882
ENSBTAG00000020264	CCDC181	551.913	0.14854	0.131101	1.13302	0.257208	0.62146
ENSBTAG00000047504	U1	26.4174	-0.226012	0.199986	-1.13014	0.258418	0.623477
ENSBTAG00000015066	LANCL1	39.6343	0.222777	0.197089	1.13034	0.258334	0.623477
ENSBTAG00000014752	AKAP11	35.1564	-0.15601	0.138201	-1.12886	0.258956	0.62432
ENSBTAG00000006225	RPA2	29.3974	-0.185095	0.164046	-1.12831	0.259188	0.624426
ENSBTAG00000003711	EPAS1	42.1691	0.152225	0.135149	1.12635	0.260018	0.625969
ENSBTAG00000000897	IQGAP2	95.1113	0.189345	0.168288	1.12512	0.260537	0.626763
ENSBTAG00000007685	PSMB1	52.64	0.235121	0.209172	1.12405	0.26099	0.627172
ENSBTAG00000006838	AIFM1	24.4261	0.156694	0.139428	1.12383	0.261085	0.627172
ENSBTAG00000001660	SPTY2D1	18.588	-0.191243	0.170518	-1.12154	0.262058	0.629052
ENSBTAG00000003058	ADRM1	32.2133	0.192385	0.171711	1.1204	0.262544	0.629763
ENSBTAG00000046486		217.162	-0.119746	0.106929	-1.11986	0.262775	0.629861
ENSBTAG00000010563	PTPN2	21.3169	-0.184307	0.164745	-1.11874	0.263253	0.630096
ENSBTAG00000027348		1126.06	0.137859	0.123184	1.11913	0.263084	0.630096
ENSBTAG00000013602	BRWD1	21.3275	0.186783	0.16703	1.11826	0.263457	0.63013
ENSBTAG00000008548	FAM98A	31.4145	0.166188	0.148678	1.11777	0.263666	0.630174
ENSBTAG00000018745	CEP290	26.8068	0.188873	0.169214	1.11618	0.264345	0.631342
ENSBTAG00000018898	ARID4A	131.251	0.166333	0.149153	1.11518	0.264771	0.631906
ENSBTAG00000007203	STT3A	31.8415	-0.181379	0.162717	-1.11469	0.264985	0.631961
ENSBTAG00000007953	FBXW7	62.8829	0.134246	0.120562	1.1135	0.265493	0.63199
ENSBTAG00000013629	WRB	50.4886	0.128165	0.115119	1.11332	0.265569	0.63199
ENSBTAG00000037925		47.5248	-0.161567	0.145018	-1.11412	0.265228	0.63199
ENSBTAG00000014834		132.983	-0.154486	0.139024	-1.11122	0.266474	0.632121
ENSBTAG00000016563	GOLGA4	77.2334	0.200541	0.180312	1.11219	0.266057	0.632121
ENSBTAG00000017137	CDC37L1	36.4258	-0.171959	0.154741	-1.11127	0.266451	0.632121
ENSBTAG00000021766	HBEGF	33.2822	-0.180241	0.162337	-1.11029	0.266874	0.632121
ENSBTAG00000007876	MAPK8	37.0074	0.159704	0.143854	1.11018	0.26692	0.632121
ENSBTAG00000015831	RPL18A	70.466	0.131623	0.118444	1.11127	0.26645	0.632121
ENSBTAG00000001543	BRI3BP	28.61	-0.184509	0.166211	-1.11009	0.266959	0.632121
ENSBTAG00000000225	POLB	29.8864	-0.158911	0.143819	-1.10494	0.269187	0.632216
ENSBTAG00000000827	TAOK1	16.9483	0.204412	0.184998	1.10494	0.269185	0.632216
ENSBTAG00000021574		19.5835	0.210111	0.190013	1.10578	0.268824	0.632216
ENSBTAG00000016882	VPS26A	19.0649	0.171667	0.155462	1.10424	0.269488	0.632216
ENSBTAG00000002830	U2AF2	336.857	0.0815942	0.0737772	1.10595	0.268746	0.632216
ENSBTAG00000000308	ITCH	23.0004	0.16176	0.14699	1.10048	0.271122	0.632216
ENSBTAG00000020423	EP400	25.2911	0.196309	0.177812	1.10403	0.269582	0.632216
ENSBTAG00000005367	VRK3	23.7491	-0.19722	0.178625	-1.1041	0.269548	0.632216
ENSBTAG00000011645	U2AF1	62.5871	-0.173409	0.156422	-1.1086	0.267605	0.632216
ENSBTAG00000008472	CRNKL1	93.4607	0.120702	0.108813	1.10926	0.267317	0.632216
ENSBTAG00000008935	PFDN5	45.617	0.132765	0.120634	1.10056	0.271088	0.632216
ENSBTAG00000017527	CRYBG1	31.8437	0.208291	0.189301	1.10032	0.271195	0.632216
ENSBTAG00000032961		28.5841	0.184361	0.166676	1.10611	0.26868	0.632216
ENSBTAG00000010292	SYNRG	33.0322	-0.182354	0.165422	-1.10236	0.270307	0.632216
ENSBTAG00000002835	SMAD1	51.5608	0.149224	0.135271	1.10315	0.269964	0.632216
ENSBTAG00000018959	RAB11A	182.925	0.134182	0.121456	1.10477	0.269258	0.632216
ENSBTAG00000015920	TMEM147	15.024	0.207591	0.187646	1.10629	0.268601	0.632216
ENSBTAG00000012667	CAMK2G	19.3667	-0.179491	0.162907	-1.1018	0.27055	0.632216
ENSBTAG00000007089	FRG1	136.518	0.152682	0.138646	1.10124	0.270794	0.632216
ENSBTAG00000012352	PARP16	49.5683	-0.147266	0.133295	-1.10481	0.269241	0.632216
ENSBTAG00000008136	SNW1	114.154	0.117655	0.106826	1.10137	0.270734	0.632216
ENSBTAG00000003925	C6orf120	39.0739	0.134768	0.122288	1.10206	0.270437	0.632216
ENSBTAG00000001754	AHCYL2	46.2653	0.139315	0.12672	1.0994	0.271596	0.632261
ENSBTAG00000015566	CTR9	28.0647	-0.178084	0.161929	-1.09977	0.271433	0.632261
ENSBTAG00000018924	QRICH1	22.5718	0.186333	0.169733	1.0978	0.272293	0.633439
ENSBTAG00000016959		19.8792	0.182812	0.166902	1.09532	0.273375	0.633734
ENSBTAG00000025413	RNF5	17.1127	0.177753	0.162262	1.09547	0.273311	0.633734
ENSBTAG00000011839	HMGCS1	270.674	0.147711	0.134731	1.09633	0.272933	0.633734
ENSBTAG00000001898	CCDC112	30.1478	0.187499	0.17111	1.09578	0.273174	0.633734
ENSBTAG00000005904	RBBP4	123.285	0.0957573	0.08735	1.09625	0.27297	0.633734
ENSBTAG00000010181	GRPEL1	234.42	-0.108592	0.099196	-1.09472	0.27364	0.633904
ENSBTAG00000001107	CACYBP	20.1826	-0.186935	0.171097	-1.09257	0.274582	0.634756
ENSBTAG00000009233	RAC1	60.6944	-0.125996	0.115298	-1.09278	0.274489	0.634756
ENSBTAG00000002966	DNAJC13	15.31	0.193115	0.176659	1.09315	0.274327	0.634756
ENSBTAG00000000753	PIAS4	71.3122	-0.149135	0.136562	-1.09207	0.274803	0.634758
ENSBTAG00000018249	KCNN3	24.0127	0.166566	0.152686	1.09091	0.275314	0.634758
ENSBTAG00000009431	SLC25A44	48.5157	-0.116863	0.107174	-1.0904	0.275536	0.634758
ENSBTAG00000002468	RPS28	184.659	0.122303	0.11209	1.09112	0.27522	0.634758
ENSBTAG00000003342	AMD1	64.2922	-0.116449	0.106796	-1.09039	0.275541	0.634758
ENSBTAG00000002164	AXDND1	18.1099	0.206116	0.189128	1.08982	0.275791	0.634894
ENSBTAG00000006884	PABPN1	226.422	0.133025	0.122224	1.08837	0.276433	0.635931
ENSBTAG00000019147	RPS20	159.391	-0.146862	0.135075	-1.08726	0.276921	0.636227
ENSBTAG00000021158	SATB1	25.9552	-0.160613	0.147769	-1.08692	0.27707	0.636227
ENSBTAG00000015025	YAF2	69.8836	0.143644	0.132175	1.08677	0.277138	0.636227
ENSBTAG00000002108	YWHAQ	77.5183	0.203461	0.187483	1.08522	0.277823	0.636918
ENSBTAG00000004820	POLR2F	15.8424	-0.165605	0.15256	-1.08551	0.277698	0.636918
ENSBTAG00000005455	USP7	59.0173	0.16362	0.151062	1.08313	0.278752	0.638607
ENSBTAG00000008853		194.233	0.103051	0.0952107	1.08234	0.2791	0.638962
ENSBTAG00000033221	CCDC152	43.0339	0.2305	0.213405	1.08011	0.280095	0.640797
ENSBTAG00000021944	C14orf166	62.5197	-0.120776	0.112311	-1.07537	0.28221	0.64095
ENSBTAG00000015355	PHKA2	19.3339	-0.173379	0.161274	-1.07505	0.282351	0.64095
ENSBTAG00000001902	CEP295	73.1992	0.160869	0.149396	1.0768	0.281571	0.64095
ENSBTAG00000023259	OSBPL1A	106.587	0.137118	0.12715	1.0784	0.280857	0.64095
ENSBTAG00000045510	EMC10	15.4747	-0.183907	0.171183	-1.07433	0.282676	0.64095
ENSBTAG00000009097	FANCI	56.3841	0.118346	0.110036	1.07552	0.282142	0.64095
ENSBTAG00000018646	ATP6V1B2	94.2328	0.10415	0.0966198	1.07794	0.281061	0.64095
ENSBTAG00000004242		18.5061	-0.187931	0.174758	-1.07538	0.282205	0.64095
ENSBTAG00000011943	TPR	52.1201	0.176353	0.164108	1.07461	0.282547	0.64095
ENSBTAG00000039440		48.9532	0.203962	0.189499	1.07632	0.281783	0.64095
ENSBTAG00000005581	CCL25	117.476	0.17756	0.164857	1.07705	0.281457	0.64095
ENSBTAG00000040065		15.8665	-0.178397	0.165849	-1.07566	0.28208	0.64095
ENSBTAG00000004571	PRPF4	29.1398	-0.172326	0.15965	-1.07939	0.280412	0.64095
ENSBTAG00000001320	VPS16	15.0621	-0.177922	0.165787	-1.07319	0.283184	0.641664
ENSBTAG00000002836	TAF3	97.9706	-0.165209	0.15459	-1.06869	0.285209	0.64449
ENSBTAG00000019707	GATA2	158.869	-0.118576	0.11088	-1.06941	0.284885	0.64449
ENSBTAG00000018410	EBPL	31.5935	0.160667	0.150322	1.06881	0.285153	0.64449
ENSBTAG00000019480	PDE6D	31.5008	0.214973	0.201044	1.06928	0.284944	0.64449
ENSBTAG00000014179	SLC12A5	25.5043	-0.184816	0.17312	-1.06756	0.285719	0.645204
ENSBTAG00000006391	NDUFAB1	121.708	0.194588	0.182405	1.06679	0.286065	0.645545
ENSBTAG00000010534	MPRIP	29.1945	-0.152419	0.143306	-1.06359	0.287514	0.645557
ENSBTAG00000005913	PATL1	18.3726	0.177531	0.166681	1.06509	0.286835	0.645557
ENSBTAG00000026842	ZRANB3	19.3472	-0.176623	0.166102	-1.06334	0.287628	0.645557
ENSBTAG00000005678	AACS	64.5216	-0.168292	0.158188	-1.06387	0.287386	0.645557
ENSBTAG00000004915		175.7	0.114906	0.107991	1.06403	0.287313	0.645557
ENSBTAG00000017245	COPG2	25.6831	-0.149537	0.140353	-1.06543	0.286679	0.645557
ENSBTAG00000004729	PKMYT1	26.8763	0.141415	0.132986	1.06338	0.287608	0.645557
ENSBTAG00000014376	ANKRD13A	40.6529	-0.1674	0.157118	-1.06544	0.286679	0.645557
ENSBTAG00000026422	MPG	44.4015	0.165305	0.155723	1.06153	0.288449	0.646961
ENSBTAG00000013410	MARK3	15.0271	-0.184262	0.173745	-1.06053	0.288902	0.647102
ENSBTAG00000012537	CASP6	112.372	0.117271	0.11054	1.06089	0.288738	0.647102
ENSBTAG00000006925	CENPL	31.6375	-0.144996	0.136778	-1.06008	0.289109	0.647128
ENSBTAG00000009995	CPEB4	65.1358	0.142431	0.134459	1.05929	0.289468	0.647462
ENSBTAG00000004745	NAA15	44.6033	0.155911	0.14724	1.05889	0.289649	0.647462
ENSBTAG00000004895	AFAP1L2	36.2954	0.159592	0.151	1.0569	0.290558	0.648325
ENSBTAG00000020410	UFL1	20.1583	0.161429	0.152759	1.05676	0.290622	0.648325
ENSBTAG00000007763	SLC1A4	26.1872	0.154398	0.146093	1.05684	0.290583	0.648325
ENSBTAG00000008068	ERLEC1	54.1931	0.163064	0.15455	1.05508	0.291387	0.649159
ENSBTAG00000017177	RBM25	59.4763	0.15523	0.147091	1.05534	0.291271	0.649159
ENSBTAG00000005688	MRPS2	16.923	0.173237	0.164281	1.05451	0.291648	0.649305
ENSBTAG00000009237	KDELR2	49.5783	0.129325	0.122948	1.05187	0.292861	0.651566
ENSBTAG00000010513	GPS2	63.4331	0.157257	0.149583	1.05131	0.293118	0.651701
ENSBTAG00000031950	RAB3IP	28.5915	-0.199152	0.189605	-1.05035	0.293557	0.651984
ENSBTAG00000014970		24.7301	-0.155889	0.148441	-1.05017	0.293639	0.651984
ENSBTAG00000016818		32.3186	-0.152883	0.145836	-1.04832	0.294491	0.653302
ENSBTAG00000012957	SERBP1	103.614	0.14128	0.135121	1.04558	0.295753	0.653302
ENSBTAG00000039582	NDUFC1	25.6615	-0.185053	0.176678	-1.0474	0.294915	0.653302
ENSBTAG00000043949		23.9435	-0.185672	0.177416	-1.04654	0.295313	0.653302
ENSBTAG00000004993	NXT1	30.0335	-0.182303	0.174198	-1.04653	0.295317	0.653302
ENSBTAG00000021922	SMAP2	15.5037	-0.189633	0.181265	-1.04617	0.295484	0.653302
ENSBTAG00000024561	H3F3A	240.456	0.128218	0.122692	1.04504	0.296006	0.653302
ENSBTAG00000001060	CXCR4	20.5313	0.204336	0.19546	1.04541	0.295834	0.653302
ENSBTAG00000006005	MPND	17.0752	-0.172213	0.164585	-1.04635	0.295401	0.653302
ENSBTAG00000011037	RBPMS2	39.2507	0.198546	0.190225	1.04374	0.296604	0.654187
ENSBTAG00000009646	ALDH7A1	18.3368	-0.173658	0.16646	-1.04324	0.296835	0.654261
ENSBTAG00000024132	SMC1B	164.019	0.156824	0.150388	1.0428	0.297043	0.654284
ENSBTAG00000003846	RPL37A	32.8906	-0.176876	0.169923	-1.04092	0.297915	0.654414
ENSBTAG00000008998	PISD	89.0198	-0.120133	0.115266	-1.04222	0.297311	0.654414
ENSBTAG00000013251		20.3497	-0.171399	0.164721	-1.04054	0.298089	0.654414
ENSBTAG00000019376	FNDC3B	21.2687	-0.159318	0.152968	-1.04151	0.297638	0.654414
ENSBTAG00000008005	DRC7	52.4684	0.152539	0.14657	1.04072	0.298004	0.654414
ENSBTAG00000006786	MED6	22.2438	-0.158921	0.153053	-1.03834	0.299111	0.65579
ENSBTAG00000006639	CSTF1	19.0117	-0.165929	0.159788	-1.03843	0.299069	0.65579
ENSBTAG00000010765	C1orf131	36.8362	-0.177848	0.171845	-1.03494	0.300699	0.656561
ENSBTAG00000033032	FAM50A	119.179	0.141013	0.13603	1.03663	0.299907	0.656561
ENSBTAG00000010001	RHOT1	30.5048	0.156105	0.150735	1.03562	0.300377	0.656561
ENSBTAG00000013480	DNAJC17	23.9298	0.155251	0.14986	1.03597	0.300216	0.656561
ENSBTAG00000013168	RPA3	50.983	0.119634	0.115632	1.03461	0.30085	0.656561
ENSBTAG00000016760	LRRFIP2	16.676	-0.182708	0.176188	-1.03701	0.299733	0.656561
ENSBTAG00000019517	ELN	107.265	0.122288	0.118195	1.03463	0.300841	0.656561
ENSBTAG00000000985	RAB10	50.017	0.159836	0.154638	1.03362	0.301316	0.657146
ENSBTAG00000010384	CDC6	16.9781	-0.200093	0.193822	-1.03235	0.301907	0.658002
ENSBTAG00000006165	PRDX4	16.5549	-0.178855	0.173408	-1.03142	0.302346	0.658527
ENSBTAG00000006493	CLP1	94.6693	0.0962716	0.093481	1.02985	0.303079	0.658813
ENSBTAG00000000257	MRAP2	18.4003	0.168723	0.164033	1.0286	0.30367	0.658813
ENSBTAG00000012342	LIMA1	16.3201	0.189228	0.183612	1.03059	0.302735	0.658813
ENSBTAG00000019848	UNG	124.952	0.132776	0.12889	1.03015	0.302939	0.658813
ENSBTAG00000016002	FAM169A	15.9658	-0.170823	0.166068	-1.02863	0.303653	0.658813
ENSBTAG00000020552	PRDM2	59.6663	-0.175135	0.170234	-1.02879	0.303579	0.658813
ENSBTAG00000019458		26.6946	0.142207	0.138496	1.02679	0.304518	0.659133
ENSBTAG00000004999	KIAA1551	26.9551	0.176243	0.17189	1.02533	0.305209	0.659133
ENSBTAG00000031473	ORC2	37.1524	-0.13025	0.127031	-1.02534	0.305202	0.659133
ENSBTAG00000025593	C15orf57	26.5876	0.155392	0.15143	1.02616	0.304816	0.659133
ENSBTAG00000032705	CALM2	464.325	0.158544	0.154576	1.02567	0.305048	0.659133
ENSBTAG00000000287	GNPDA2	17.3622	-0.164447	0.160226	-1.02634	0.304729	0.659133
ENSBTAG00000017799	PITPNB	15.5302	-0.174296	0.169897	-1.02589	0.304944	0.659133
ENSBTAG00000013527	PGD	87.4339	-0.137775	0.134436	-1.02483	0.305441	0.659204
ENSBTAG00000019502	MED4	90.3723	-0.127378	0.124361	-1.02426	0.305713	0.659362
ENSBTAG00000008122		26.5828	-0.161257	0.157597	-1.02323	0.306201	0.659364
ENSBTAG00000013935	NTPCR	37.4274	0.147641	0.144228	1.02367	0.305992	0.659364
ENSBTAG00000013358		48.0234	-0.135924	0.132869	-1.02299	0.306311	0.659364
ENSBTAG00000003908	MAPRE1	16.4166	-0.169035	0.165574	-1.02091	0.307299	0.660204
ENSBTAG00000000721	GPATCH1	44.2705	0.1322	0.1294	1.02164	0.306952	0.660204
ENSBTAG00000014677	TADA2A	93.6962	0.111557	0.109268	1.02095	0.307278	0.660204
ENSBTAG00000047330	FABP5	35.6126	0.149433	0.146675	1.0188	0.308297	0.661313
ENSBTAG00000010451	PA2G4	54.2691	-0.119217	0.116968	-1.01922	0.308098	0.661313
ENSBTAG00000038128		23.8491	-0.176626	0.173408	-1.01856	0.308413	0.661313
ENSBTAG00000016457	FXR1	40.2195	-0.151599	0.149107	-1.01671	0.30929	0.662764
ENSBTAG00000012838	RDH12	17.0786	-0.186209	0.183519	-1.01466	0.310269	0.664374
ENSBTAG00000021851	BCAP29	22.9131	-0.151503	0.149492	-1.01346	0.310843	0.664374
ENSBTAG00000008321	RNF8	50.723	-0.152419	0.150342	-1.01382	0.31067	0.664374
ENSBTAG00000013406	CSRP2	78.3788	-0.178497	0.176002	-1.01418	0.310498	0.664374
ENSBTAG00000017442	CDO1	47.9539	-0.135554	0.133947	-1.012	0.311536	0.665427
ENSBTAG00000015264	ITGAE	23.7007	-0.153038	0.151719	-1.00869	0.313121	0.667951
ENSBTAG00000004590	PPIH	42.4065	-0.145144	0.143868	-1.00887	0.313037	0.667951
ENSBTAG00000005300	TMEM51	41.9933	-0.150516	0.149902	-1.00409	0.315333	0.668146
ENSBTAG00000046744	PALM3	45.2582	0.162197	0.161101	1.00681	0.314028	0.668146
ENSBTAG00000000375	SSRP1	76.201	0.100587	0.1001	1.00486	0.314963	0.668146
ENSBTAG00000003815	EDEM2	29.3066	-0.146128	0.145271	-1.0059	0.314465	0.668146
ENSBTAG00000020356		15.8702	-0.175179	0.174024	-1.00664	0.314109	0.668146
ENSBTAG00000024822	SETX	35.8076	0.152173	0.151583	1.00389	0.315429	0.668146
ENSBTAG00000018795	PMS1	27.3569	0.14326	0.142227	1.00727	0.313807	0.668146
ENSBTAG00000003419	EAPP	60.9196	-0.116808	0.116301	-1.00435	0.315209	0.668146
ENSBTAG00000018801	SNX3	24.167	-0.194695	0.193572	-1.0058	0.31451	0.668146
ENSBTAG00000017407	HSF2BP	19.1601	0.151289	0.150566	1.0048	0.314991	0.668146
ENSBTAG00000025450	SYNE2	189.621	0.124259	0.12359	1.00542	0.314697	0.668146
ENSBTAG00000009709	TAF5	64.9214	-0.141577	0.141334	-1.00172	0.316481	0.66909
ENSBTAG00000039658	PDCD7	18.8202	-0.164154	0.163845	-1.00189	0.316397	0.66909
ENSBTAG00000015363	CDC42SE1	26.3162	-0.147338	0.146985	-1.0024	0.316151	0.66909
ENSBTAG00000020233	CCDC186	102.615	-0.167371	0.167264	-1.00064	0.316999	0.669333
ENSBTAG00000011046	CDK7	34.6134	-0.132794	0.132686	-1.00082	0.316915	0.669333
ENSBTAG00000005225	RAD52	15.6763	0.20085	0.200912	0.999694	0.317459	0.669876
ENSBTAG00000000139	KMT5A	34.0076	0.144664	0.14484	0.998787	0.317898	0.670223
ENSBTAG00000002641		30.3693	-0.138045	0.138249	-0.99852	0.318027	0.670223
ENSBTAG00000016956	GANAB	18.9268	0.165459	0.165943	0.997081	0.318725	0.670384
ENSBTAG00000010383	YTHDF1	39.6774	-0.142192	0.142584	-0.997252	0.318642	0.670384
ENSBTAG00000014325	C1orf109	26.6855	-0.185314	0.185955	-0.996551	0.318982	0.670384
ENSBTAG00000011608	KIAA1191	47.0073	0.130115	0.130557	0.996617	0.318951	0.670384
ENSBTAG00000039130		54.4534	-0.142646	0.143179	-0.996278	0.319115	0.670384
ENSBTAG00000046113	U1	21.5632	-0.205976	0.207646	-0.991954	0.32122	0.670893
ENSBTAG00000012852	DICER1	29.0996	0.185761	0.186932	0.993734	0.320353	0.670893
ENSBTAG00000010604	PNO1	62.1988	-0.120352	0.121419	-0.991209	0.321583	0.670893
ENSBTAG00000014598	BPTF	37.3238	0.170967	0.172049	0.993714	0.320362	0.670893
ENSBTAG00000008633		109.187	-0.181866	0.183375	-0.991769	0.32131	0.670893
ENSBTAG00000013343		522.072	0.143828	0.144787	0.993373	0.320528	0.670893
ENSBTAG00000031786	FAU	52.2922	-0.171382	0.172593	-0.992986	0.320717	0.670893
ENSBTAG00000010422	MDM2	25.7203	-0.150908	0.152185	-0.991608	0.321389	0.670893
ENSBTAG00000011866	PCBD1	77.3762	0.128834	0.12986	0.992098	0.32115	0.670893
ENSBTAG00000025617	RPS4X	21.1465	-0.152282	0.153056	-0.994942	0.319764	0.670893
ENSBTAG00000007365	NEIL1	15.4759	0.181832	0.182951	0.993884	0.32028	0.670893
ENSBTAG00000011632		35.4352	-0.121993	0.123127	-0.990786	0.32179	0.670902
ENSBTAG00000017078	FAM114A2	82.3555	0.147551	0.149107	0.989568	0.322385	0.670918
ENSBTAG00000007434	CD300LG	17.3626	-0.178251	0.180501	-0.987535	0.32338	0.670918
ENSBTAG00000005681	ME1	19.5347	-0.149299	0.150983	-0.988846	0.322739	0.670918
ENSBTAG00000005355	BAG2	27.5958	0.169268	0.171297	0.988156	0.323076	0.670918
ENSBTAG00000010387	MINDY3	47.0312	0.12885	0.130121	0.990236	0.322059	0.670918
ENSBTAG00000018103		333.323	0.0985535	0.099805	0.987461	0.323417	0.670918
ENSBTAG00000018903	ACD	33.3759	-0.132386	0.133995	-0.987995	0.323155	0.670918
ENSBTAG00000031789		28.5034	0.136477	0.138199	0.98754	0.323378	0.670918
ENSBTAG00000000079	CCSAP	18.4258	-0.170647	0.172924	-0.986833	0.323725	0.671136
ENSBTAG00000000382	MED27	30.8738	0.129366	0.131339	0.984979	0.324634	0.671994
ENSBTAG00000011694		53.3116	0.150519	0.15287	0.984616	0.324813	0.671994
ENSBTAG00000012861	KIF4A	17.4589	-0.161393	0.16416	-0.983145	0.325536	0.671994
ENSBTAG00000023333	LENG1	17.1334	-0.200828	0.203922	-0.984826	0.324709	0.671994
ENSBTAG00000016133	MRPS7	63.6587	0.122412	0.124501	0.983214	0.325502	0.671994
ENSBTAG00000031579	SGO2	43.4934	0.149526	0.151963	0.983966	0.325132	0.671994
ENSBTAG00000018115	PEBP1	24.4225	-0.17078	0.173715	-0.983102	0.325557	0.671994
ENSBTAG00000006049	BZW1	24.167	0.155062	0.15786	0.982273	0.325965	0.672417
ENSBTAG00000010355	VPS37A	29.4544	0.147825	0.150792	0.980325	0.326926	0.672772
ENSBTAG00000016883		16.0882	0.177675	0.18125	0.980278	0.326949	0.672772
ENSBTAG00000016271	SNRPF	268.885	0.0877684	0.0895308	0.980316	0.32693	0.672772
ENSBTAG00000017362	CNOT6	17.759	0.158592	0.161672	0.98095	0.326617	0.672772
ENSBTAG00000007370	EIF2AK1	151.936	0.10177	0.10396	0.978929	0.327615	0.673724
ENSBTAG00000013716	NR2C2	15.4301	-0.159906	0.163448	-0.978328	0.327912	0.673918
ENSBTAG00000009099	PRR14	119.265	-0.113281	0.116092	-0.975786	0.32917	0.67485
ENSBTAG00000033284	CHCHD7	46.4837	0.131616	0.134779	0.976535	0.328799	0.67485
ENSBTAG00000007454		193.461	0.118292	0.121229	0.975766	0.32918	0.67485
ENSBTAG00000015313	CEACAM19	32.7789	0.148138	0.151814	0.975791	0.329168	0.67485
ENSBTAG00000032163		41.4299	-0.123579	0.126938	-0.973538	0.330286	0.67628
ENSBTAG00000030784	APPL2	18.9022	0.148136	0.152123	0.973791	0.330161	0.67628
ENSBTAG00000015753	RSBN1L	20.1393	0.165303	0.170051	0.97208	0.331011	0.676803
ENSBTAG00000046246	U3	25.3613	0.213102	0.219261	0.971911	0.331095	0.676803
ENSBTAG00000001108	GMCL1	31.1967	0.135098	0.13902	0.971793	0.331154	0.676803
ENSBTAG00000020441	HMG20A	25.1354	0.144185	0.14844	0.971338	0.33138	0.676849
ENSBTAG00000032680	TMEM63B	37.4817	-0.140718	0.144954	-0.970774	0.331661	0.676977
ENSBTAG00000021456	MUS81	29.2343	-0.123081	0.126971	-0.969366	0.332363	0.676977
ENSBTAG00000002049	HADH	30.6353	-0.161439	0.166386	-0.970269	0.331913	0.676977
ENSBTAG00000001323	CENPC	26.3814	-0.145058	0.149673	-0.969163	0.332464	0.676977
ENSBTAG00000008237	TOLLIP	61.7817	-0.131376	0.13546	-0.969851	0.332121	0.676977
ENSBTAG00000015892		27.7501	-0.184848	0.190858	-0.968515	0.332787	0.677219
ENSBTAG00000008180	SPDL1	17.2796	-0.173248	0.179094	-0.967358	0.333365	0.677978
ENSBTAG00000046338		115.106	0.0977406	0.101197	0.965845	0.334122	0.678269
ENSBTAG00000008403	ROCK1	90.0417	0.144457	0.149532	0.966059	0.334015	0.678269
ENSBTAG00000032234	STK24	49.8344	-0.11942	0.12357	-0.966422	0.333833	0.678269
ENSBTAG00000026234	STK3	20.8101	0.140402	0.145652	0.963957	0.335068	0.679773
ENSBTAG00000018972	GARS	30.1536	-0.130375	0.135502	-0.962163	0.335968	0.680766
ENSBTAG00000048152	TUBG1	17.0297	-0.156716	0.162854	-0.962306	0.335896	0.680766
ENSBTAG00000021242	COQ7	30.85	0.158609	0.16499	0.961329	0.336387	0.680861
ENSBTAG00000014724	EIF4A2	136.33	-0.113599	0.118178	-0.961252	0.336425	0.680861
ENSBTAG00000026986	TTN	30.6836	0.179876	0.187279	0.960467	0.33682	0.680928
ENSBTAG00000021289	POGZ	46.1859	0.111372	0.115968	0.960369	0.336869	0.680928
ENSBTAG00000006323	SNX9	40.3101	-0.154683	0.161208	-0.959524	0.337295	0.681373
ENSBTAG00000008571	CUX2	47.3111	-0.117624	0.122654	-0.958991	0.337563	0.681499
ENSBTAG00000003644	HSPBP1	31.61	-0.133305	0.139196	-0.957683	0.338223	0.682415
ENSBTAG00000010910		94.295	0.102155	0.106918	0.955455	0.339347	0.683123
ENSBTAG00000001781	Tom40A	15.3977	-0.176291	0.184487	-0.955574	0.339288	0.683123
ENSBTAG00000007606	HNRNPU	119.569	-0.111776	0.116986	-0.95546	0.339345	0.683123
ENSBTAG00000047768		23.6925	-0.185001	0.193646	-0.955356	0.339398	0.683123
ENSBTAG00000002628	SLC44A2	26.232	0.16361	0.171472	0.95415	0.340008	0.683936
ENSBTAG00000001717	AURKB	66.8459	-0.118137	0.123943	-0.953158	0.34051	0.684115
ENSBTAG00000016703	CDC73	19.783	0.138349	0.145113	0.953387	0.340394	0.684115
ENSBTAG00000008841	DCAF15	60.6345	0.0979118	0.102966	0.95091	0.34165	0.68599
ENSBTAG00000015146	TOX4	15.8424	-0.156052	0.164783	-0.947018	0.34363	0.68707
ENSBTAG00000027412		28.6361	-0.144863	0.152875	-0.947589	0.343339	0.68707
ENSBTAG00000001961	MAP1B	91.4431	0.120086	0.126717	0.947673	0.343296	0.68707
ENSBTAG00000017919	CNOT4	37.7317	-0.145843	0.153674	-0.94904	0.3426	0.68707
ENSBTAG00000018921	USP19	24.1821	-0.175286	0.185103	-0.946969	0.343655	0.68707
ENSBTAG00000014700	DYNC1LI1	80.0708	-0.130923	0.138059	-0.948311	0.342971	0.68707
ENSBTAG00000012792	SRSF9	40.9824	0.143989	0.152178	0.946187	0.344053	0.68707
ENSBTAG00000011368	NOC3L	15.3196	0.187524	0.197976	0.947204	0.343535	0.68707
ENSBTAG00000008495		32.4094	-0.134398	0.141988	-0.946545	0.343871	0.68707
ENSBTAG00000016730	ANP32E	110.224	0.125245	0.132496	0.945276	0.344518	0.687584
ENSBTAG00000013579	SARAF	15.6705	0.162505	0.172266	0.943334	0.34551	0.688702
ENSBTAG00000007474	EIF3B	47.9464	0.111471	0.118214	0.94296	0.345701	0.688702
ENSBTAG00000006985	TM7SF3	43.1071	-0.107786	0.114301	-0.943007	0.345678	0.688702
ENSBTAG00000012103	MAP2K4	20.9754	-0.150189	0.15958	-0.941155	0.346625	0.690002
ENSBTAG00000020541	PYURF	36.8888	0.126785	0.13507	0.938661	0.347905	0.690002
ENSBTAG00000011304	XRN2	48.3648	0.116157	0.12375	0.938646	0.347913	0.690002
ENSBTAG00000003176	JAM3	16.0636	-0.166439	0.177387	-0.938279	0.348101	0.690002
ENSBTAG00000037465		31.8159	-0.138315	0.147452	-0.938034	0.348227	0.690002
ENSBTAG00000001778	NFKBIB	38.2425	0.117627	0.125321	0.938605	0.347934	0.690002
ENSBTAG00000033217	TPM1	420.145	-0.117651	0.1251	-0.940455	0.346984	0.690002
ENSBTAG00000006242	USP9Y	19.0424	-0.164085	0.17442	-0.940748	0.346834	0.690002
ENSBTAG00000019488	USP6NL	31.7424	-0.143896	0.153213	-0.939187	0.347634	0.690002
ENSBTAG00000005763	AKT1S1	37.1398	0.123511	0.131775	0.937285	0.348612	0.690352
ENSBTAG00000030836	ZBTB21	18.3524	-0.144297	0.154831	-0.931964	0.351355	0.691104
ENSBTAG00000017560	CEBPG	18.2872	0.148972	0.159873	0.931815	0.351432	0.691104
ENSBTAG00000002591	GLTP	36.378	0.125288	0.134381	0.932335	0.351164	0.691104
ENSBTAG00000016967	RARS2	24.1644	-0.138846	0.14852	-0.93486	0.34986	0.691104
ENSBTAG00000003994	IgFBp3	18.5827	-0.171128	0.183067	-0.934784	0.3499	0.691104
ENSBTAG00000017676	TPK1	100.625	0.118854	0.127622	0.931293	0.351702	0.691104
ENSBTAG00000018717	DDX20	31.5407	0.145261	0.155238	0.935728	0.349413	0.691104
ENSBTAG00000019937	WDR3	62.3358	0.111758	0.11988	0.93225	0.351207	0.691104
ENSBTAG00000020282	DCTD	31.463	0.119202	0.12797	0.931484	0.351603	0.691104
ENSBTAG00000010819	HMBOX1	49.9867	0.121118	0.129451	0.935628	0.349465	0.691104
ENSBTAG00000014734	CHD4	79.9961	0.131392	0.140657	0.934129	0.350237	0.691104
ENSBTAG00000017283	GTF3C2	33.3573	0.125401	0.134397	0.933062	0.350788	0.691104
ENSBTAG00000035556		93.4141	0.126272	0.135507	0.931852	0.351413	0.691104
ENSBTAG00000039720	TMEM225B	190.225	0.0939891	0.101105	0.929616	0.35257	0.6922
ENSBTAG00000043567		2222.14	-0.151993	0.164574	-0.923556	0.355717	0.6922
ENSBTAG00000027316	UBE2V1	52.2443	0.115226	0.124175	0.927927	0.353445	0.6922
ENSBTAG00000005862	SMC4	90.522	0.104954	0.113121	0.927808	0.353507	0.6922
ENSBTAG00000020795	RPS21	53.4609	-0.157475	0.170472	-0.923762	0.35561	0.6922
ENSBTAG00000019265	AGK	75.3856	-0.12496	0.134993	-0.925678	0.354613	0.6922
ENSBTAG00000000748	GAR1	32.9075	0.139494	0.150417	0.927378	0.35373	0.6922
ENSBTAG00000007648	NET1	25.4642	-0.174965	0.188381	-0.928786	0.353	0.6922
ENSBTAG00000022188	PPFIA1	112.984	0.142478	0.154301	0.92338	0.355809	0.6922
ENSBTAG00000000752	SGO1	110.402	-0.100269	0.108299	-0.925849	0.354524	0.6922
ENSBTAG00000007721	DPM1	22.2575	0.146558	0.157871	0.92834	0.353231	0.6922
ENSBTAG00000001415	THOC6	23.987	-0.151803	0.163649	-0.927611	0.353609	0.6922
ENSBTAG00000002377	PSMB2	44.9961	-0.143709	0.155627	-0.923421	0.355788	0.6922
ENSBTAG00000007357	CHSY1	40.5186	0.131217	0.142057	0.923689	0.355649	0.6922
ENSBTAG00000011528		19.0631	-0.195495	0.211056	-0.926273	0.354304	0.6922
ENSBTAG00000012267	ZFC3H1	15.563	0.153324	0.165602	0.925862	0.354518	0.6922
ENSBTAG00000016627	WASF1	28.8313	0.127586	0.137962	0.924791	0.355075	0.6922
ENSBTAG00000016298	TM9SF3	103.576	0.0881622	0.0956732	0.921493	0.356793	0.692611
ENSBTAG00000002417	RAB30	51.5419	0.12142	0.131706	0.921908	0.356577	0.692611
ENSBTAG00000007101	F3	102.978	-0.158449	0.171964	-0.921409	0.356837	0.692611
ENSBTAG00000015567	TIMM44	115.593	-0.107215	0.116415	-0.920971	0.357065	0.692611
ENSBTAG00000009245	PPP2CB	24.9233	0.140003	0.152006	0.921035	0.357032	0.692611
ENSBTAG00000002060	RPL19	92.8183	0.121341	0.13182	0.92051	0.357306	0.692672
ENSBTAG00000001872	ORC6	44.4397	-0.114701	0.124663	-0.920091	0.357525	0.692692
ENSBTAG00000012697	PGAM4	70.2966	-0.101927	0.111195	-0.916653	0.359325	0.69496
ENSBTAG00000020345		117.421	0.129767	0.141539	0.916827	0.359234	0.69496
ENSBTAG00000013533	CLIC1	77.9374	0.134122	0.146308	0.916712	0.359294	0.69496
ENSBTAG00000003525	STXBP1	27.2402	0.132402	0.144591	0.915697	0.359826	0.695524
ENSBTAG00000010613	NUP188	18.2095	0.170925	0.187135	0.913376	0.361045	0.696523
ENSBTAG00000006843	UTP15	19.2065	0.138985	0.15202	0.914253	0.360584	0.696523
ENSBTAG00000000297		17.3519	0.155198	0.17004	0.912712	0.361394	0.696523
ENSBTAG00000043999	REV1	142.653	0.118372	0.129744	0.912352	0.361584	0.696523
ENSBTAG00000007382	SCAPER	24.8776	0.152177	0.16687	0.911949	0.361796	0.696523
ENSBTAG00000018427	NCK1	56.7685	-0.128514	0.14099	-0.911515	0.362024	0.696523
ENSBTAG00000013150	THOC5	21.6632	0.157295	0.172519	0.911755	0.361898	0.696523
ENSBTAG00000007923	LAMTOR3	47.4134	0.129181	0.141648	0.911986	0.361776	0.696523
ENSBTAG00000009278	MSL3	37.1338	0.121852	0.134217	0.907878	0.363943	0.697854
ENSBTAG00000004085	ASF1B	207.614	0.105938	0.116585	0.90868	0.363519	0.697854
ENSBTAG00000021323	AGFG1	81.3653	0.120526	0.132758	0.907859	0.363952	0.697854
ENSBTAG00000018405	MARS	18.6739	0.15688	0.172887	0.907411	0.364189	0.697854
ENSBTAG00000035084		17.111	-0.140982	0.155039	-0.909331	0.363176	0.697854
ENSBTAG00000014799	ARMC7	37.9647	-0.124081	0.136418	-0.909562	0.363054	0.697854
ENSBTAG00000011819	PHF14	18.3508	-0.148114	0.163201	-0.907555	0.364113	0.697854
ENSBTAG00000038439	H1F0	16.7949	0.14734	0.162552	0.90642	0.364714	0.698252
ENSBTAG00000017389	RPLP0	218.143	-0.12266	0.135353	-0.906222	0.364818	0.698252
ENSBTAG00000001659		15.9698	-0.149076	0.164686	-0.905212	0.365353	0.698872
ENSBTAG00000026704	CENPW	55.1895	0.117382	0.130081	0.902372	0.366859	0.699268
ENSBTAG00000014286	IFT88	26.1386	0.135858	0.150546	0.902437	0.366825	0.699268
ENSBTAG00000009208	TCTN1	19.9802	0.171911	0.190614	0.901882	0.36712	0.699268
ENSBTAG00000002455	KLHL8	22.8839	-0.138458	0.153301	-0.90318	0.366431	0.699268
ENSBTAG00000013114	ZMYND8	209.747	0.132333	0.146561	0.902921	0.366568	0.699268
ENSBTAG00000018600	VGLL4	18.7174	-0.161019	0.178199	-0.90359	0.366213	0.699268
ENSBTAG00000020819	YY2	40.8355	-0.110437	0.122485	-0.901641	0.367248	0.699268
ENSBTAG00000008432	NUP98	19.8135	-0.161069	0.178418	-0.902761	0.366653	0.699268
ENSBTAG00000021416	FAM213A	23.0423	0.134527	0.149407	0.900408	0.367903	0.700114
ENSBTAG00000016869	POLD3	81.1253	-0.108149	0.120252	-0.899354	0.368464	0.70078
ENSBTAG00000012244	TUBA1B	331.031	-0.108891	0.121222	-0.898278	0.369037	0.701467
ENSBTAG00000017016		52.7107	0.111114	0.12394	0.896516	0.369977	0.702851
ENSBTAG00000009154	U2SURP	31.3868	0.130538	0.14569	0.896	0.370253	0.702971
ENSBTAG00000021196	C12orf45	31.3673	0.132665	0.148154	0.895457	0.370543	0.703119
ENSBTAG00000019106	EIF1B	132.127	-0.093026	0.103945	-0.894958	0.37081	0.703223
ENSBTAG00000012587		18.0087	0.143178	0.160249	0.893471	0.371605	0.703469
ENSBTAG00000017155	TRIM32	22.5112	-0.170973	0.191432	-0.893129	0.371788	0.703469
ENSBTAG00000016873	OSER1	15.7034	-0.176772	0.197772	-0.893816	0.37142	0.703469
ENSBTAG00000007386	NUDCD1	23.164	0.128771	0.143994	0.894282	0.371171	0.703469
ENSBTAG00000020079	MAP3K4	25.571	-0.141704	0.158977	-0.891349	0.372742	0.704872
ENSBTAG00000026915	NEK1	15.5859	-0.154252	0.173154	-0.890834	0.373018	0.704992
ENSBTAG00000004452	IPO9	21.2199	-0.145736	0.163684	-0.890352	0.373277	0.705012
ENSBTAG00000006672	SYNCRIP	27.0783	-0.122567	0.137774	-0.889626	0.373667	0.705012
ENSBTAG00000015114	CALR	31.7222	-0.137737	0.154772	-0.889933	0.373502	0.705012
ENSBTAG00000006071	CTTN	30.8731	-0.126924	0.14287	-0.888387	0.374333	0.705866
ENSBTAG00000000940	TBCC	32.8694	0.12353	0.139151	0.887739	0.374681	0.706122
ENSBTAG00000019600	OOEP	133.364	0.101596	0.11467	0.885987	0.375624	0.706899
ENSBTAG00000015982	KCTD13	38.4032	-0.12488	0.140982	-0.885785	0.375733	0.706899
ENSBTAG00000006661	RALA	102.336	0.107761	0.121639	0.885908	0.375667	0.706899
ENSBTAG00000019514	OPA1	36.5413	-0.112764	0.12742	-0.884974	0.37617	0.70732
ENSBTAG00000007147	CUEDC1	46.7462	-0.12853	0.145364	-0.884195	0.376591	0.707709
ENSBTAG00000007722	MOCS3	36.2836	-0.153222	0.17349	-0.883179	0.37714	0.708339
ENSBTAG00000008794	ATF6B	26.2313	0.129485	0.146763	0.882275	0.377628	0.708855
ENSBTAG00000014977	ALX1	25.8536	0.157829	0.17907	0.88138	0.378112	0.709361
ENSBTAG00000010467	SUPT5H	52.3581	0.108162	0.122778	0.880953	0.378343	0.709394
ENSBTAG00000039208		60.2283	0.117606	0.133623	0.880133	0.378787	0.709626
ENSBTAG00000018452	ANKRA2	19.4572	0.140143	0.159266	0.879933	0.378895	0.709626
ENSBTAG00000023218	UBE2V2	15.6768	-0.146255	0.166444	-0.878703	0.379562	0.710474
ENSBTAG00000006033	NDUFA1	22.501	-0.173778	0.198134	-0.877075	0.380446	0.711562
ENSBTAG00000030186		16.4886	-0.179714	0.204957	-0.876841	0.380573	0.711562
ENSBTAG00000001538		67.6548	0.083405	0.0952484	0.875658	0.381216	0.712363
ENSBTAG00000001856	POLR2C	38.2614	-0.113638	0.129923	-0.874656	0.381761	0.712979
ENSBTAG00000016199	CLINT1	88.3924	-0.112986	0.129361	-0.873417	0.382436	0.713837
ENSBTAG00000020858	UPF3A	36.3345	-0.124839	0.143198	-0.871788	0.383324	0.714691
ENSBTAG00000001137	CLTA	33.441	-0.138743	0.159123	-0.87192	0.383252	0.714691
ENSBTAG00000031725	TNFSF12	20.668	0.158849	0.182403	0.870867	0.383827	0.715225
ENSBTAG00000015546	RIOX2	29.5427	0.128367	0.147624	0.869551	0.384546	0.715925
ENSBTAG00000004544	TXNDC9	64.6669	0.124358	0.143041	0.86939	0.384634	0.715925
ENSBTAG00000002944	ATP5G3	98.043	-0.0842599	0.0969858	-0.868786	0.384964	0.716137
ENSBTAG00000003985	CCDC15	26.627	-0.132971	0.153525	-0.866119	0.386425	0.717244
ENSBTAG00000027390	RTFDC1	21.6882	0.150629	0.173893	0.866215	0.386372	0.717244
ENSBTAG00000022044	RAB35	57.1357	-0.0982289	0.113384	-0.866337	0.386306	0.717244
ENSBTAG00000014299	RHOC	15.4165	-0.154448	0.178223	-0.866596	0.386163	0.717244
ENSBTAG00000004037	JUN	37.4683	0.188841	0.218287	0.865107	0.38698	0.717873
ENSBTAG00000006573	KLHL18	28.6341	-0.11638	0.134846	-0.863059	0.388105	0.719557
ENSBTAG00000014461	ANAPC13	28.3146	-0.12568	0.146097	-0.860249	0.389652	0.721649
ENSBTAG00000011025	BTF3L4	24.6823	-0.147003	0.170891	-0.860218	0.389669	0.721649
ENSBTAG00000008292	SNRPD1	111.283	-0.118434	0.137756	-0.859739	0.389933	0.721735
ENSBTAG00000034337	U3	24.5849	0.188597	0.219601	0.858816	0.390442	0.721765
ENSBTAG00000010506	MEAF6	16.3888	-0.150319	0.174962	-0.859156	0.390255	0.721765
ENSBTAG00000012343	TSPAN5	71.198	0.101961	0.118763	0.858526	0.390602	0.721765
ENSBTAG00000043550	cytb	1366.9	-0.145556	0.169759	-0.857425	0.39121	0.722051
ENSBTAG00000014295	CAPZA1	72.9247	-0.0930051	0.108445	-0.857623	0.3911	0.722051
ENSBTAG00000014936		31.263	-0.111154	0.129692	-0.857063	0.39141	0.722051
ENSBTAG00000002117	KIF18A	73.3625	-0.0936672	0.109618	-0.854491	0.392833	0.723067
ENSBTAG00000000725	USP42	18.8335	-0.158981	0.186108	-0.854239	0.392973	0.723067
ENSBTAG00000028923	U1	21.4148	-0.185749	0.21748	-0.854096	0.393052	0.723067
ENSBTAG00000012817	JAG1	45.9523	-0.121857	0.142649	-0.854246	0.392969	0.723067
ENSBTAG00000006101	PSMD4	50.1487	0.112925	0.132162	0.854444	0.392859	0.723067
ENSBTAG00000046981		82.5957	0.109592	0.128506	0.852812	0.393764	0.723975
ENSBTAG00000021505	USP36	206.686	0.114292	0.134101	0.852285	0.394056	0.724111
ENSBTAG00000003418	MSN	22.8825	-0.141683	0.16653	-0.850797	0.394882	0.725227
ENSBTAG00000015277	PCF11	15.7435	-0.151842	0.178588	-0.850239	0.395192	0.725395
ENSBTAG00000008573	ZFP36	18.6633	0.151843	0.17871	0.84966	0.395514	0.725583
ENSBTAG00000012177	SNRPD2	31.6929	-0.104651	0.123546	-0.847061	0.396961	0.727755
ENSBTAG00000006656		402.102	-0.0816552	0.0964341	-0.846746	0.397137	0.727755
ENSBTAG00000020850	MUL1	35.3619	-0.114157	0.135645	-0.841586	0.40002	0.72824
ENSBTAG00000010298	GTF2A2	101.249	0.10611	0.125705	0.844119	0.398603	0.72824
ENSBTAG00000015285	RPS8	112.739	-0.096949	0.115069	-0.842532	0.39949	0.72824
ENSBTAG00000020777	ERCC3	34.6964	-0.109084	0.129239	-0.844053	0.39864	0.72824
ENSBTAG00000007581	ADORA2B	35.3586	0.122306	0.145016	0.843398	0.399006	0.72824
ENSBTAG00000006200	SLC25A17	30.0588	0.168739	0.200471	0.841712	0.399949	0.72824
ENSBTAG00000011044	TACC3	1197.91	-0.120442	0.142468	-0.845395	0.39789	0.72824
ENSBTAG00000020122	USP16	40.4667	0.126872	0.15035	0.843843	0.398757	0.72824
ENSBTAG00000007438	STT3B	20.427	-0.129932	0.154395	-0.841554	0.400038	0.72824
ENSBTAG00000006936	MRPS18B	22.4798	0.131324	0.155707	0.843407	0.399001	0.72824
ENSBTAG00000016098	BRK1	24.8404	-0.122362	0.145343	-0.841888	0.399851	0.72824
ENSBTAG00000019901	RAD54L	21.628	-0.153731	0.182084	-0.844283	0.398511	0.72824
ENSBTAG00000011252		356.66	0.0953731	0.113506	0.840251	0.400768	0.729168
ENSBTAG00000017424	VAPB	15.6973	0.141845	0.168973	0.839454	0.401214	0.729581
ENSBTAG00000001123	SNRNP48	15.1567	-0.159051	0.189601	-0.838876	0.401539	0.729771
ENSBTAG00000023976	ARHGAP25	51.6162	-0.124245	0.148245	-0.838105	0.401972	0.730157
ENSBTAG00000002457	SEC61B	100.207	-0.0955791	0.11411	-0.837604	0.402253	0.730268
ENSBTAG00000021275	CIB1	81.885	0.102022	0.122208	0.834822	0.403818	0.732707
ENSBTAG00000003068	MSMO1	35.5559	0.114318	0.137509	0.831352	0.405775	0.733106
ENSBTAG00000016552	NME3	21.8118	-0.128557	0.154603	-0.831528	0.405676	0.733106
ENSBTAG00000003887	ECHDC1	31.5758	-0.120815	0.145291	-0.83154	0.405669	0.733106
ENSBTAG00000004636	PLEKHA1	20.6081	-0.159249	0.191657	-0.830904	0.406028	0.733106
ENSBTAG00000007960	TOP1	229.427	0.102759	0.123445	0.832428	0.405168	0.733106
ENSBTAG00000018784	CTSZ	27.0587	0.153508	0.184501	0.832017	0.4054	0.733106
ENSBTAG00000015251		49.7355	0.101508	0.121998	0.832047	0.405383	0.733106
ENSBTAG00000009470	CLIC4	33.7275	-0.117247	0.140742	-0.833065	0.404808	0.733106
ENSBTAG00000030302	EDF1	24.2443	-0.122804	0.147751	-0.831151	0.405888	0.733106
ENSBTAG00000001647		34.0508	0.116161	0.139885	0.830402	0.406312	0.733219
ENSBTAG00000022689	RYBP	102.62	0.114039	0.137428	0.829808	0.406647	0.733425
ENSBTAG00000005265		22.8974	-0.125579	0.151442	-0.829224	0.406978	0.733622
ENSBTAG00000012865	DEK	44.3884	0.12615	0.153033	0.824332	0.409751	0.733833
ENSBTAG00000047169	CXorf56	37.5505	-0.11434	0.138301	-0.826746	0.408381	0.733833
ENSBTAG00000003907	TSPAN14	103.976	0.116817	0.141588	0.825049	0.409344	0.733833
ENSBTAG00000006396	GPI	46.9626	0.140435	0.169706	0.827519	0.407943	0.733833
ENSBTAG00000004496		26.2524	0.132099	0.159599	0.827695	0.407843	0.733833
ENSBTAG00000027610		15.1525	-0.144941	0.175609	-0.825361	0.409167	0.733833
ENSBTAG00000040422	UTP23	71.2339	-0.106129	0.128632	-0.825057	0.409339	0.733833
ENSBTAG00000004051	SBDS	90.8242	0.0914049	0.110561	0.826739	0.408385	0.733833
ENSBTAG00000006415	LRRIQ4	30.4407	0.141805	0.171469	0.826998	0.408238	0.733833
ENSBTAG00000005338	EIF3M	24.9989	-0.110853	0.134433	-0.824594	0.409602	0.733833
ENSBTAG00000014468	AP1S1	29.2097	-0.112789	0.136681	-0.825197	0.40926	0.733833
ENSBTAG00000002215	GFPT2	17.9828	-0.140389	0.169863	-0.826482	0.408531	0.733833
ENSBTAG00000012242	MAF1	27.0003	-0.115192	0.139835	-0.823774	0.410068	0.734004
ENSBTAG00000024095	THRAP3	15.0773	-0.149748	0.182041	-0.822608	0.410731	0.734794
ENSBTAG00000018653	NABP1	46.9715	0.0917758	0.111869	0.820384	0.411997	0.736661
ENSBTAG00000019446	ELP5	28.521	0.12529	0.15307	0.818514	0.413064	0.736979
ENSBTAG00000010456	TADA1	57.4897	-0.137275	0.167711	-0.818519	0.413061	0.736979
ENSBTAG00000034936	ANKIB1	30.9451	0.12334	0.150548	0.819272	0.412631	0.736979
ENSBTAG00000014534		165	-0.100071	0.122098	-0.819596	0.412447	0.736979
ENSBTAG00000002260	NCAPD3	40.7213	0.100295	0.122724	0.817241	0.413791	0.737086
ENSBTAG00000008135		16.123	0.156672	0.191641	0.817531	0.413625	0.737086
ENSBTAG00000016838	SRPK1	117.607	0.122185	0.149455	0.817536	0.413622	0.737086
ENSBTAG00000018783	NELFCD	19.603	0.116395	0.142555	0.81649	0.41422	0.737453
ENSBTAG00000046959		45.8014	-0.113118	0.138619	-0.816036	0.41448	0.73752
ENSBTAG00000008621	PRKAR1A	89.676	0.101148	0.124135	0.814825	0.415172	0.73796
ENSBTAG00000007476	BTRC	31.9881	0.123594	0.151679	0.81484	0.415164	0.73796
ENSBTAG00000007299	SF3A3	134.828	0.0819809	0.100829	0.813069	0.416179	0.739353
ENSBTAG00000032451		212.208	-0.137854	0.169848	-0.811631	0.417003	0.740421
ENSBTAG00000003328		18.4622	0.134279	0.166179	0.80804	0.419067	0.741396
ENSBTAG00000006353	TXNL4B	20.0136	-0.128663	0.159709	-0.805604	0.420471	0.741396
ENSBTAG00000017744	FAF2	17.4421	-0.136452	0.169193	-0.806488	0.419962	0.741396
ENSBTAG00000014233		154.444	0.0868229	0.107435	0.808141	0.41901	0.741396
ENSBTAG00000018123	FBLN5	31.5963	0.130337	0.160946	0.809822	0.418042	0.741396
ENSBTAG00000014583	CALM2	39.9158	-0.109374	0.135336	-0.808163	0.418997	0.741396
ENSBTAG00000004695	CDK9	47.8958	0.0989146	0.122845	0.8052	0.420704	0.741396
ENSBTAG00000001635	CUTA	38.5771	0.104462	0.129004	0.80976	0.418078	0.741396
ENSBTAG00000027024	ARHGAP5	25.3027	-0.12215	0.151431	-0.806642	0.419873	0.741396
ENSBTAG00000000037	CWC27	22.6634	-0.124995	0.155153	-0.805626	0.420459	0.741396
ENSBTAG00000001489	TUBA1A	276.076	-0.113996	0.141581	-0.805162	0.420726	0.741396
ENSBTAG00000000500	PINX1	44.3296	0.134421	0.166414	0.807753	0.419233	0.741396
ENSBTAG00000019510	EIF2B4	17.0998	-0.128882	0.159704	-0.80701	0.419661	0.741396
ENSBTAG00000011212	EIF3K	31.8683	-0.107367	0.133401	-0.804848	0.420907	0.741396
ENSBTAG00000006160	SUOX	16.1584	0.134571	0.166555	0.807971	0.419107	0.741396
ENSBTAG00000001333	PPARG	15.4495	0.132597	0.164877	0.80422	0.42127	0.74164
ENSBTAG00000018708		80.3495	-0.131891	0.164288	-0.802805	0.422087	0.741742
ENSBTAG00000013128	ACBD3	94.3462	0.0956666	0.119107	0.803196	0.421862	0.741742
ENSBTAG00000006816	ABHD17B	48.1676	0.094329	0.117401	0.803476	0.4217	0.741742
ENSBTAG00000013353	ZNF274	29.7885	0.147739	0.184082	0.802571	0.422222	0.741742
ENSBTAG00000020503	C12orf65	16.6494	-0.148291	0.184976	-0.801678	0.422739	0.742257
ENSBTAG00000013577	SLC1A5	159.876	0.0963102	0.1205	0.799257	0.424141	0.742925
ENSBTAG00000011793	FDX1	120.838	0.0721841	0.0902724	0.799625	0.423928	0.742925
ENSBTAG00000013042	EXOC5	49.5323	0.110058	0.137729	0.799087	0.42424	0.742925
ENSBTAG00000009985	SIN3A	37.2707	-0.129209	0.161441	-0.800351	0.423508	0.742925
ENSBTAG00000005293	CDC25C	25.8181	-0.135894	0.169863	-0.800019	0.4237	0.742925
ENSBTAG00000020451	USP1	96.1289	-0.112932	0.141544	-0.797856	0.424954	0.743422
ENSBTAG00000001553	HNRNPA1	53.6849	0.101016	0.126614	0.797824	0.424973	0.743422
ENSBTAG00000025274	TUBB4B	56.3336	-0.135425	0.170026	-0.796495	0.425744	0.744379
ENSBTAG00000005719	GJB4	25.2734	0.150985	0.189704	0.795895	0.426093	0.744596
ENSBTAG00000010691	USP39	15.4721	0.138327	0.174043	0.794788	0.426737	0.74466
ENSBTAG00000004658	WEE2	36.188	0.136435	0.171687	0.794673	0.426803	0.74466
ENSBTAG00000012299	REPS1	87.034	0.0882044	0.110919	0.795214	0.426489	0.74466
ENSBTAG00000011571	ACIN1	38.6606	-0.102789	0.12949	-0.793795	0.427315	0.745159
ENSBTAG00000018506		192.354	0.0936062	0.118145	0.792299	0.428186	0.745898
ENSBTAG00000017418	RRP1B	29.6734	0.129559	0.163603	0.79191	0.428413	0.745898
ENSBTAG00000003228		23.6018	0.140038	0.176825	0.791958	0.428385	0.745898
ENSBTAG00000000957		16.7327	0.12064	0.152544	0.790852	0.42903	0.745972
ENSBTAG00000007356	ELF1	31.2814	-0.106887	0.135091	-0.791221	0.428815	0.745972
ENSBTAG00000020634	FBXO7	17.5604	-0.13387	0.16931	-0.79068	0.429131	0.745972
ENSBTAG00000004725	NLRP9	110.115	0.0935706	0.118488	0.789705	0.4297	0.746179
ENSBTAG00000008033	PPP6C	26.1736	0.116585	0.147618	0.789773	0.429661	0.746179
ENSBTAG00000032360		19.4052	-0.146216	0.185313	-0.789024	0.430098	0.74626
ENSBTAG00000020544	BCL7B	25.8108	-0.121486	0.154003	-0.788855	0.430197	0.74626
ENSBTAG00000005526	COG5	15.0079	0.143728	0.182376	0.788087	0.430646	0.746648
ENSBTAG00000034064	MGC133764	83.4104	0.125549	0.159503	0.787122	0.43121	0.747236
ENSBTAG00000014553	ATP6V0D1	22.983	0.137934	0.175426	0.786279	0.431704	0.747701
ENSBTAG00000005661	SNAP23	16.5812	0.124854	0.15923	0.784111	0.432975	0.748728
ENSBTAG00000003116	MTMR6	15.6884	-0.126538	0.161319	-0.784398	0.432806	0.748728
ENSBTAG00000001192	STX12	20.3032	0.116087	0.147992	0.784412	0.432798	0.748728
ENSBTAG00000010717	SSBP3	71.672	0.0936221	0.119511	0.783379	0.433405	0.74908
ENSBTAG00000002746	OSTF1	56.6553	-0.113827	0.145432	-0.782682	0.433814	0.749397
ENSBTAG00000013274	CENPV	613.912	0.0938856	0.120173	0.781251	0.434655	0.750208
ENSBTAG00000033543		116.724	0.0798508	0.102328	0.780343	0.435189	0.750208
ENSBTAG00000025859	ZCCHC7	34.9144	-0.108202	0.13861	-0.780618	0.435027	0.750208
ENSBTAG00000009983	KIF23	173.891	0.0928268	0.119015	0.77996	0.435415	0.750208
ENSBTAG00000024723	CHCHD3	39.7071	-0.123821	0.158673	-0.780355	0.435182	0.750208
ENSBTAG00000008863	TMEM87A	74.3133	0.0932891	0.119941	0.777789	0.436693	0.750479
ENSBTAG00000011892	SRGAP1	154.884	0.110207	0.141502	0.778833	0.436078	0.750479
ENSBTAG00000009428	GAN	24.5976	0.124765	0.16037	0.77798	0.436581	0.750479
8S	5	65.4923	-0.168148	0.216192	-0.777771	0.436704	0.750479
ENSBTAG00000004526		87.9052	-0.136899	0.175763	-0.778883	0.436049	0.750479
ENSBTAG00000038379		20.3789	-0.11622	0.149891	-0.775359	0.438127	0.751944
ENSBTAG00000012213	WAPL	40.3928	0.10076	0.129983	0.775174	0.438237	0.751944
ENSBTAG00000008167	TTC3	26.3571	0.118318	0.152591	0.77539	0.438109	0.751944
ENSBTAG00000000390	TPST1	21.9268	-0.124751	0.161039	-0.774667	0.438537	0.752069
ENSBTAG00000003316	SYAP1	21.2745	-0.113577	0.146912	-0.773094	0.439467	0.752885
ENSBTAG00000013860	GADD45A	71.6813	0.118554	0.153294	0.773379	0.439298	0.752885
ENSBTAG00000001988	EIF3D	16.0408	0.132861	0.172383	0.77073	0.440867	0.754894
ENSBTAG00000013652	GTF2A1	23.5481	0.107453	0.139788	0.768691	0.442077	0.755874
ENSBTAG00000016198	EP300	57.9142	0.127183	0.165596	0.768034	0.442467	0.755874
ENSBTAG00000003365	SMG8	20.068	0.11675	0.151861	0.768797	0.442014	0.755874
ENSBTAG00000014354	FXYD6	35.1133	-0.113692	0.148067	-0.767844	0.44258	0.755874
ENSBTAG00000046979	LGMN	18.5452	0.128199	0.166866	0.768277	0.442322	0.755874
ENSBTAG00000007786	FBXL14	123.529	-0.108763	0.14201	-0.765879	0.443748	0.756285
ENSBTAG00000002444	MKI67	36.2806	-0.13219	0.172766	-0.765138	0.444189	0.756285
ENSBTAG00000013145	DDHD2	40.9175	0.0968987	0.126582	0.765499	0.443974	0.756285
ENSBTAG00000004310		22.0251	-0.108456	0.141734	-0.76521	0.444147	0.756285
ENSBTAG00000010787	RFC3	22.0828	-0.119855	0.156262	-0.767011	0.443075	0.756285
ENSBTAG00000001314	TRMT6	29.008	0.118125	0.15431	0.765504	0.443972	0.756285
ENSBTAG00000001296	TMEM50A	17.9731	0.137412	0.18006	0.763144	0.445378	0.756328
ENSBTAG00000024470	SH2D2A	15.551	0.121608	0.159327	0.763263	0.445306	0.756328
ENSBTAG00000014320	SRFBP1	37.7332	-0.115482	0.151159	-0.763979	0.44488	0.756328
ENSBTAG00000009087	GNG10	20.3687	-0.110669	0.14472	-0.76471	0.444444	0.756328
ENSBTAG00000009103	UBLCP1	42.1669	0.105285	0.137977	0.763065	0.445424	0.756328
ENSBTAG00000004000	SAP30L	29.4339	0.135347	0.177435	0.762799	0.445583	0.756328
ENSBTAG00000005426	PSMC1	55.0427	-0.101272	0.133212	-0.760232	0.447116	0.756671
ENSBTAG00000037147	U3	25.1995	0.166953	0.220011	0.758842	0.447947	0.756671
ENSBTAG00000016747	NAT10	404.518	-0.0861167	0.113142	-0.761137	0.446575	0.756671
ENSBTAG00000012771	CSF1R	16.2046	0.130948	0.172224	0.760337	0.447053	0.756671
ENSBTAG00000005412	NEDD4L	63.9837	0.0849938	0.111771	0.76043	0.446998	0.756671
ENSBTAG00000002736	DNMT1	167.915	0.0942164	0.12411	0.759135	0.447772	0.756671
ENSBTAG00000011656	PRPF6	79.3714	0.0786761	0.103582	0.759554	0.447521	0.756671
ENSBTAG00000040378	HIST1H2AI	84.1745	-0.134275	0.176994	-0.75864	0.448068	0.756671
ENSBTAG00000012460	ELF5	64.9901	-0.11914	0.156816	-0.759742	0.447409	0.756671
ENSBTAG00000016712		65.2115	-0.11275	0.148207	-0.760758	0.446801	0.756671
ENSBTAG00000003323	NOL6	27.081	0.118699	0.156772	0.757144	0.448963	0.757414
ENSBTAG00000019160	GLOD4	15.7875	-0.140139	0.18509	-0.757142	0.448965	0.757414
ENSBTAG00000017213	MFAP1	24.0326	0.124586	0.164736	0.756275	0.449484	0.757905
ENSBTAG00000032848	GOLPH3	67.0571	-0.089508	0.118426	-0.755815	0.44976	0.757984
ENSBTAG00000019166	NSMCE4A	86.1304	-0.0888906	0.117892	-0.754001	0.450848	0.758978
ENSBTAG00000006007	SH3GL1	26.2966	0.128768	0.170851	0.753688	0.451037	0.758978
ENSBTAG00000003239	UTP20	56.8107	0.0996521	0.132088	0.754438	0.450586	0.758978
ENSBTAG00000017125	PABPC4	166.274	0.0752658	0.100054	0.752255	0.451898	0.759706
ENSBTAG00000013315	ATP5B	37.1219	0.0978769	0.13012	0.752205	0.451928	0.759706
ENSBTAG00000017067	BUD23	42.2878	-0.125468	0.166969	-0.751448	0.452383	0.760086
ENSBTAG00000006743	RBBP8	26.2556	-0.135862	0.180979	-0.750706	0.45283	0.760451
ENSBTAG00000004179	PSMD9	48.1282	0.0985702	0.13143	0.749983	0.453265	0.760797
ENSBTAG00000012873	SNX6	23.5771	-0.133044	0.177637	-0.748968	0.453877	0.761181
ENSBTAG00000004295	NDUFA8	15.7565	-0.126787	0.169312	-0.748841	0.453953	0.761181
ENSBTAG00000021261		21.9914	-0.116144	0.155374	-0.747511	0.454755	0.76214
ENSBTAG00000008934	ESPL1	57.7105	-0.0962451	0.12884	-0.747012	0.455056	0.76226
ENSBTAG00000013531	CENPS	16.5903	0.129796	0.174068	0.745667	0.455869	0.762464
ENSBTAG00000027075		19.9286	-0.132776	0.177969	-0.746059	0.455632	0.762464
ENSBTAG00000040151	GCH1	48.0625	-0.11	0.147516	-0.74568	0.455861	0.762464
ENSBTAG00000000837	PARP1	108.289	-0.0912592	0.122758	-0.743406	0.457236	0.764366
ENSBTAG00000019274	ATIC	30.3949	0.119864	0.161361	0.74283	0.457584	0.764519
ENSBTAG00000048280	C12orf73	15.0374	-0.122042	0.164368	-0.742493	0.457789	0.764519
ENSBTAG00000023279		71.7012	-0.10318	0.139093	-0.741803	0.458207	0.764832
ENSBTAG00000000260	ZNRF2	62.8092	-0.0987884	0.133406	-0.74051	0.45899	0.765754
ENSBTAG00000001741	DLGAP4	19.6602	0.113881	0.153991	0.73953	0.459585	0.766191
ENSBTAG00000045782	BMP15	40.5829	-0.115628	0.156398	-0.739317	0.459715	0.766191
ENSBTAG00000005180	RBMS1	32.8356	0.117365	0.159045	0.737938	0.460552	0.767201
ENSBTAG00000043950	LCA5	39.9854	0.127701	0.173348	0.736673	0.461321	0.767553
ENSBTAG00000038434	ATRX	107.617	0.13235	0.179568	0.737049	0.461093	0.767553
ENSBTAG00000016265	DNAJA1	142.289	-0.0886399	0.120361	-0.736449	0.461458	0.767553
ENSBTAG00000013528	CHMP7	16.4547	-0.143275	0.194831	-0.735381	0.462108	0.768248
ENSBTAG00000020757	PCBP2	28.9767	0.107768	0.146843	0.733899	0.46301	0.769055
ENSBTAG00000009228	SRP68	17.9915	-0.13265	0.18092	-0.733197	0.463438	0.769055
ENSBTAG00000044029	AVEN	21.7738	-0.121314	0.165343	-0.733713	0.463124	0.769055
ENSBTAG00000005735	ATP5G2	15.9572	0.122321	0.166863	0.733062	0.463521	0.769055
[truncated: 15,073 more rows]

## Sheet: padj<0.05
ensembl_id	gene_name	baseMean	log2FoldChange	lfcSE	stat	pvalue	padj
ENSBTAG00000047329		57.5524	-0.761145	0.176857	-4.30373	1.67945e-05	0.00397669
ENSBTAG00000046335		29.1633	-0.685171	0.154976	-4.42114	9.81806e-06	0.00397669
ENSBTAG00000001575	CALM2	55.6978	-0.67148	0.139968	-4.79739	1.60748e-06	0.00213329
ENSBTAG00000009372	TTC5	20.7041	-0.670874	0.155466	-4.31524	1.59432e-05	0.00397669
ENSBTAG00000005136	ABI1	15.109	-0.667038	0.176856	-3.77163	0.000162182	0.0125031
ENSBTAG00000021227	ATP5H	16.8303	-0.652171	0.17037	-3.82796	0.000129208	0.0123112
ENSBTAG00000016746	UBE2C	34.507	-0.645705	0.176488	-3.65864	0.000253558	0.0155656
ENSBTAG00000008753	BRD8	15.6941	-0.63837	0.184807	-3.45425	0.000551815	0.0239035
ENSBTAG00000021372	SEPT11	25.73	-0.636807	0.16361	-3.89223	9.93272e-05	0.0109757
ENSBTAG00000005639		19.9313	-0.612838	0.156658	-3.91195	9.15521e-05	0.0109408
ENSBTAG00000012181	GNA11	36.1997	-0.597987	0.160576	-3.72401	0.000196085	0.0130195
ENSBTAG00000009959		27.6704	-0.57439	0.138833	-4.13727	3.51461e-05	0.00613206
ENSBTAG00000009560	NUBP1	18.1535	-0.566387	0.165192	-3.42866	0.000606559	0.0242345
ENSBTAG00000008385	KLHL36	31.3617	-0.554699	0.158981	-3.48909	0.000484664	0.022928
ENSBTAG00000000425	RPL17	16.4464	-0.553404	0.172005	-3.21737	0.00129372	0.0404592
ENSBTAG00000009900		244.799	-0.552399	0.148202	-3.72734	0.000193508	0.0130195
ENSBTAG00000009805	CFDP2	26.3561	-0.539159	0.149732	-3.60081	0.000317222	0.0169611
ENSBTAG00000011677	HIST1H1C	34.1718	-0.536327	0.155738	-3.44377	0.000573658	0.0239035
ENSBTAG00000020964	STRIP1	117.864	-0.522902	0.165417	-3.16111	0.00157171	0.0465198
ENSBTAG00000016174	NCL	40.728	-0.522214	0.157459	-3.3165	0.000911518	0.0311514
ENSBTAG00000012470	SNAPIN	34.0055	-0.516316	0.142849	-3.61441	0.000301035	0.0169141
ENSBTAG00000030721	UNCX	22.9497	-0.512706	0.161565	-3.17338	0.00150677	0.0449995
ENSBTAG00000045914	Histone H3	36.0247	-0.505529	0.146627	-3.44771	0.000565358	0.0239035
ENSBTAG00000006886	FAM117A	37.6225	-0.498326	0.122336	-4.07343	4.63259e-05	0.00698048
ENSBTAG00000047432		43.5053	-0.491776	0.153941	-3.19458	0.00140036	0.0429067
ENSBTAG00000005635	TTC39C	38.8905	-0.481829	0.12696	-3.79511	0.000147577	0.0123112
ENSBTAG00000020563	DDX59	40.2901	-0.481048	0.126062	-3.81597	0.000135647	0.0123112
ENSBTAG00000043561	COX1	504.502	-0.479171	0.145063	-3.3032	0.000955868	0.0320071
ENSBTAG00000015080	PHACTR3	42.6514	-0.475007	0.12943	-3.66998	0.00024257	0.0151721
ENSBTAG00000006579	P4HA3	27.3458	-0.474383	0.150995	-3.14172	0.00167959	0.0481321
ENSBTAG00000025589	CDKAL1	25.6683	-0.461957	0.147176	-3.1388	0.00169641	0.0481321
ENSBTAG00000038866	UBE2I	91.6536	-0.45436	0.132731	-3.42317	0.000618963	0.024427
ENSBTAG00000015979	SEZ6	25.334	-0.451559	0.134351	-3.36105	0.000776481	0.0282861
ENSBTAG00000037746	SNRNP27	66.9894	-0.425211	0.109085	-3.89799	9.69928e-05	0.0109757
ENSBTAG00000045721	bta-mir-2892	139.631	-0.422105	0.102935	-4.1007	4.11901e-05	0.00682726
ENSBTAG00000015000	VCP	39.8282	-0.420282	0.122094	-3.44227	0.000576856	0.0239035
ENSBTAG00000007825	MARK2	62.1973	-0.417964	0.125859	-3.32089	0.000897314	0.0309854
ENSBTAG00000006495	GNB2	163.297	-0.406253	0.129446	-3.13839	0.00169878	0.0481321
ENSBTAG00000001329	CLPTM1L	48.7434	-0.373945	0.119581	-3.12711	0.00176533	0.0491771
ENSBTAG00000002866	RPIA	317.062	-0.367486	0.0886151	-4.14699	3.36881e-05	0.00613206
ENSBTAG00000010875	MSX1	480.971	-0.313258	0.0983425	-3.18538	0.00144566	0.0435669
ENSBTAG00000034366	RGS2	592.283	-0.308622	0.0911295	-3.38663	0.000707568	0.0272147
ENSBTAG00000015101	HMGB2	140.637	-0.299105	0.0956362	-3.12753	0.00176282	0.0491771
ENSBTAG00000025313	DYNLL2	406.235	0.257458	0.0790331	3.2576	0.00112359	0.0361621
ENSBTAG00000016282	EIF5	236.974	0.278879	0.0800953	3.48184	0.000497984	0.022928
ENSBTAG00000017184	ZBTB33	86.5117	0.308871	0.0936003	3.2999	0.000967208	0.032063
ENSBTAG00000012350	MAT2B	246.423	0.318261	0.0846291	3.76066	0.000169469	0.0127679
ENSBTAG00000009126	YBX2	394.716	0.335938	0.101055	3.32431	0.000886383	0.0309301
ENSBTAG00000014024	POMP	94.7693	0.336224	0.0901996	3.72756	0.000193345	0.0130195
ENSBTAG00000005119	PSMD1	392.947	0.348903	0.100135	3.48434	0.000493359	0.022928
ENSBTAG00000007799	MTFR2	57.8526	0.348984	0.104531	3.33856	0.000842145	0.0300184
ENSBTAG00000003745	WDR48	55.1852	0.359153	0.104137	3.44886	0.000562959	0.0239035
ENSBTAG00000000941	PLEKHB2	80.4737	0.359595	0.101594	3.53952	0.000400855	0.0198333
ENSBTAG00000008024	UCHL3	80.4237	0.36191	0.113365	3.19243	0.00141081	0.0429067
ENSBTAG00000013011	PLAA	143.429	0.365474	0.095491	3.82732	0.000129548	0.0123112
ENSBTAG00000006250	CASC3	89.2958	0.366302	0.109855	3.33441	0.000854819	0.030146
ENSBTAG00000009047	YPEL3	95.3791	0.36968	0.106836	3.46027	0.000539634	0.0239035
ENSBTAG00000004943	CCNA2	180.85	0.379766	0.114817	3.30757	0.000941092	0.0318339
ENSBTAG00000008438	ARFIP1	58.6611	0.381436	0.111186	3.4306	0.000602253	0.0242345
ENSBTAG00000021455	CFL1	313.12	0.38613	0.0887738	4.34959	1.3639e-05	0.00397669
ENSBTAG00000012758	YIPF5	63.4763	0.386435	0.114593	3.37224	0.000745595	0.027685
ENSBTAG00000027446	RSU1	157.72	0.39223	0.107516	3.64809	0.000264196	0.0159238
ENSBTAG00000010701	NACA	139.443	0.392503	0.106667	3.67971	0.000233501	0.0148857
ENSBTAG00000018746	FAM117B	92.4468	0.396536	0.106492	3.72364	0.000196373	0.0130195
ENSBTAG00000002220	SPTLC1	58.7972	0.402071	0.112264	3.58147	0.000341669	0.0179532
ENSBTAG00000009469	SREK1IP1	236.416	0.403515	0.125349	3.21913	0.00128579	0.0404592
ENSBTAG00000020431	DERL2	78.6143	0.406695	0.119182	3.41238	0.000643987	0.0251155
ENSBTAG00000021653	TRIP12	155.357	0.408127	0.114075	3.57772	0.000346608	0.0179532
ENSBTAG00000027626	GOLGA7	197.037	0.412779	0.104879	3.93575	8.29363e-05	0.0108287
ENSBTAG00000025099	RNF145	80.6012	0.414874	0.101525	4.08643	4.38066e-05	0.00691518
ENSBTAG00000010437	MKLN1	48.2956	0.419554	0.109514	3.83104	0.0001276	0.0123112
ENSBTAG00000013600	PSMG1	102.354	0.419642	0.116515	3.60162	0.000316241	0.0169611
ENSBTAG00000031435	SELENOT	64.1809	0.420797	0.115759	3.63511	0.000277866	0.0161601
ENSBTAG00000021313	RUNDC3B	78.592	0.422867	0.120552	3.50775	0.000451911	0.0220307
ENSBTAG00000011126	STK38	40.7096	0.430222	0.134519	3.19824	0.00138271	0.042838
ENSBTAG00000018557	YTHDF3	32.3512	0.432957	0.137312	3.15309	0.00161551	0.0469774
ENSBTAG00000012447	PPP1CB	86.3486	0.433469	0.104053	4.16584	3.10212e-05	0.00613206
ENSBTAG00000017550	CSNK1G3	62.5142	0.441972	0.116607	3.79027	0.000150486	0.0123112
ENSBTAG00000004801	PDXDC1	98.3616	0.444457	0.113056	3.9313	8.44872e-05	0.0108287
ENSBTAG00000013060	IQGAP1	184.227	0.446345	0.117747	3.79072	0.00015021	0.0123112
ENSBTAG00000002293	ARL5A	48.9947	0.448792	0.118943	3.77316	0.000161193	0.0125031
ENSBTAG00000010735	HIGD2A	172.911	0.453717	0.113246	4.00648	6.16308e-05	0.00888287
ENSBTAG00000007414	PAPOLG	311.621	0.457889	0.104501	4.38168	1.17768e-05	0.00397669
ENSBTAG00000020308	EIF4G2	295.502	0.465001	0.100582	4.6231	3.78049e-06	0.00213329
ENSBTAG00000024605	DYNLL1	361.496	0.465489	0.098185	4.74094	2.12734e-06	0.00213329
ENSBTAG00000021582	NCAPG	106.301	0.469005	0.100312	4.67548	2.93265e-06	0.00213329
ENSBTAG00000019759	IDE	134.386	0.476482	0.12829	3.71411	0.000203921	0.0132549
ENSBTAG00000024663	LAD1	105.771	0.476933	0.13811	3.45328	0.000553805	0.0239035
ENSBTAG00000021932	RNASEK	23.2354	0.477034	0.141552	3.37002	0.000751629	0.027685
ENSBTAG00000012454	SLC35A3	20.6187	0.478741	0.141995	3.37153	0.000747523	0.027685
ENSBTAG00000009761	ACTR2	25.5522	0.482221	0.143705	3.35564	0.00079182	0.0285313
ENSBTAG00000011932	PRG4	21.6718	0.482379	0.14678	3.2864	0.00101478	0.033307
ENSBTAG00000010350	USP53	48.9547	0.482509	0.127012	3.79893	0.00014532	0.0123112
ENSBTAG00000004275	DKK3	29.3936	0.486355	0.154215	3.15375	0.00161188	0.0469774
ENSBTAG00000019950	GRPEL2	24.932	0.489168	0.142674	3.42857	0.000606777	0.0242345
ENSBTAG00000003002	WDR75	60.0409	0.492468	0.113021	4.35731	1.31674e-05	0.00397669
ENSBTAG00000015612	UTP6	32.422	0.497061	0.137753	3.60836	0.000308141	0.0169611
ENSBTAG00000015339	ENDOV	23.5733	0.506276	0.142588	3.55061	0.000384342	0.0196014
ENSBTAG00000005443	MIER1	29.2021	0.512422	0.136707	3.74831	0.000178027	0.0129317
ENSBTAG00000002808	PSMA3	45.426	0.51316	0.146585	3.50076	0.000463936	0.0222891
ENSBTAG00000005869	SENP6	54.1883	0.520103	0.109974	4.72935	2.25244e-06	0.00213329
ENSBTAG00000006970	OLA1	19.32	0.523023	0.160169	3.26545	0.00109289	0.0355191
ENSBTAG00000012826	SLC25A31	31.4653	0.525123	0.138652	3.78735	0.000152265	0.0123112
ENSBTAG00000005082	MED21	74.4601	0.530135	0.136949	3.87103	0.000108374	0.0115891
ENSBTAG00000008915	SF3B1	42.4314	0.533493	0.128928	4.13792	3.50467e-05	0.00613206
ENSBTAG00000001485	PPIP5K2	75.8797	0.537813	0.124692	4.31312	1.60964e-05	0.00397669
ENSBTAG00000011488	PRPF8	38.7895	0.547311	0.170093	3.21771	0.00129219	0.0404592
ENSBTAG00000002742	MSH2	31.5434	0.55595	0.153311	3.62629	0.000287517	0.0164331
ENSBTAG00000027017	SIX3	53.5983	0.565861	0.167214	3.38406	0.000714231	0.0272147
ENSBTAG00000007220	CASKIN2	31.2844	0.568982	0.156336	3.63947	0.000273198	0.0161601
ENSBTAG00000015438	RRBP1	24.2918	0.579473	0.154678	3.74633	0.000179444	0.0129317
ENSBTAG00000007303	RAD21	103.944	0.584587	0.133133	4.391	1.12828e-05	0.00397669
ENSBTAG00000011313	CASP8AP2	57.6981	0.594117	0.139487	4.25929	2.05074e-05	0.00453213
ENSBTAG00000009584	PPP6R3	37.498	0.603133	0.170097	3.54582	0.000391389	0.0196584
ENSBTAG00000002280	KIF5B	43.0905	0.615871	0.157524	3.9097	9.24114e-05	0.0109408
ENSBTAG00000001822	SNX10	17.4038	0.62447	0.158897	3.93004	8.49312e-05	0.0108287
ENSBTAG00000015309	CFAP300	16.2075	0.632208	0.182273	3.46846	0.000523441	0.02377
ENSBTAG00000046612	ZNF292	32.7995	0.661943	0.174355	3.79653	0.000146738	0.0123112
ENSBTAG00000000152	RANBP2	26.1795	0.691585	0.149735	4.61872	3.86116e-06	0.00213329
